# Supplementary material for: Identifying biomarkers deciphering sepsis from trauma-induced sterile inflammation and trauma-induced sepsis
Source: Front Immunol. 2024 Jan 12;14:1310271. doi: 10.3389/fimmu.2023.1310271 (PMC10820703; doi:10.3389/fimmu.2023.1310271)
Supplement: Supplementary Table 2 — Antibody microarray analysis data. [file Table_2.xlsx]

## Sheet: Sheet1
		Control		Sepsis				Polytrauma
				Day-1	Day-3	Day-5	Day-7	Day-1	Day-3	Day-5	Day-7
1	6Ckine	497		587.03	609.638	440.153	631.345	421.501	319.62	401.759	381.386
2	Activin A	217.5		302.761	319.903	281.525	327.833	244.211	142.927	229.364	177.906
3	Activin B	681.5		899.219	919.927	750.913	709.376	923.408	652.192	827.792	832.265
4	Activin C	2388		2887.65	2462.42	1525.11	2265.95	1936.21	1751.67	1683.82	1979.76
5	Activin RIA / ALK-2	532		682.029	538.365	433.656	506.19	448.969	370.501	411.172	471.45
6	Activin RIB / ALK-4	19991.5		21622.2	21410.9	22878.2	17347.3	20637.1	14476.8	18736.5	18532.8
7	Activin RII A/B	2626		2665.75	2162.08	1763.32	2139.27	1760.42	1426.03	1727.42	1715.68
8	Activin RIIA	233		396.672	271.834	286.397	308.579	187.278	119.8	186.761	184.021
9	Adiponectin / Acrp30	1136.5		1439.11	1224.25	1106.07	1108.65	1086.71	910.294	1066.07	1179.74
10	AgRP	1247		1189.65	909.319	1315.05	1268.77	784.072	809.458	927.365	538.165
11	ALCAM	1758		1392.7	1152.31	1096.32	1081.29	537.864	638.778	601.896	641.573
12	Angiogenin	677.5		626.553	563.559	332.957	577.128	366.566	369.576	393.833	433.645
13	Angiopoietin-1	1522		1818.02	2172.02	1475.84	2340.43	1586.62	1997.28	1679.36	2307.77
14	Angiopoietin-2	55048		40476.1	42719.1	51813	42144.5	41988.8	37158.8	46086.9	55239.2
15	Angiopoietin-4	624		728.44	720.693	448.815	610.57	628.756	521.291	651.434	694.388
16	Angiopoietin-like 1	295.5		402.473	331.505	217.64	314.659	279.669	215.085	305.654	253.516
17	Angiopoietin-like 2	224.5		261.789	251.613	171.08	275.136	201.262	173.918	260.078	222.382
18	Angiopoietin-like Factor	203.5		598.633	544.332	416.873	461.601	233.224	118.412	272.958	175.682
19	Angiostatin	834		969.561	810.862	582.54	750.925	679.696	594.374	717.816	702.172
20	APJ	501		456.136	429.631	350.282	414.985	305.638	233.124	308.626	315.783
21	APRIL	905.5		983.702	855.615	695.15	820.343	661.717	525.917	664.81	678.266
22	AR (Amphiregulin)	1443.5		1247.67	2156.44	1784.43	3766.28	1714.97	1175.8	1548.09	2762.54
23	Artemin	292.5		329.955	289.404	218.723	270.07	253.7	187.794	248.684	256.851
24	Axl	974.5		905.02	757.158	672.411	661.24	679.696	592.986	618.243	651.58
25	B7-1 /CD80	65391		47332.3	43303.5	70802.4	66274.5	65294.7	60453.1	64769.4	71918.4
26	BAFF R / TNFRSF13C	300.5		397.759	272.166	172.163	286.284	237.219	157.729	251.161	212.375
27	BCMA / TNFRSF17	3091		3137.11	2696.8	1880.26	2365.77	1948.69	1691.54	1770.02	2040.36
28	BD-1	477		389.782	395.817	288.563	335.433	234.722	195.658	223.915	314.671
29	BDNF	2732.5		2552.26	2825.09	2144.46	2229.97	1771.4	1444.54	1723.95	1789.06
30	beta-Catenin	1381		696.895	1635.32	1603.61	942.963	1549.17	882.078	1217.66	1056.32
31	Bax	2230		2280.32	2155.45	1278.23	1750.64	1543.67	1370.07	1537.19	1619.5
32	beta-NGF	376.5		365.489	330.842	207.895	261.456	300.145	235.437	304.168	322.454
33	BIK	2215.5		2081.26	1956.88	1412.5	1711.12	1511.21	1301.15	1470.81	1513.87
34	BLC / BCA-1 / CXCL13	503.5		626.553	506.54	357.861	455.521	493.416	403.804	439.904	478.678
35	BMP-2	1315		1023.95	1261.38	1143.42	1435.98	1006.81	697.059	665.801	872.294
36	BMP-3	580		534.818	441.234	381.141	455.521	326.114	232.199	343.799	331.905
37	BMP-3b / GDF-10	2020.5		2235.36	1898.53	1395.71	1602.18	1563.15	1298.37	1424.24	1528.88
38	BMP-4	254		250.911	222.772	226.844	257.909	193.271	95.2848	174.872	160.115
39	BMP-5	173.5		311.101	232.054	330.25	302.498	165.304	41.6293	165.955	111.747
40	BMP-6	364.5		368.027	226.75	245.251	260.949	255.198	157.266	229.364	255.184
41	BMP-7	2484		2547.18	1888.25	1517.53	2634.82	1622.08	1847.88	1798.75	3464.71
42	BMP-8	668.5		651.209	525.436	344.326	467.681	529.374	440.808	431.978	432.533
43	BMP-15	449.5		678.403	763.457	628.017	761.059	401.026	298.343	373.522	338.021
44	BMPR-IA / ALK-3	181		233.507	338.798	334.04	331.38	192.273	115.637	210.044	121.198
45	BMPR-IB / ALK-6	835		675.865	667.652	389.262	554.327	563.334	502.327	555.329	550.952
46	BMPR-II	793		721.551	815.503	453.147	550.78	444.974	379.752	431.482	470.338
47	BTC	867.5		856.434	826.111	696.774	707.856	615.771	506.952	570.686	557.623
48	Cardiotrophin-1 / CT-1	2215.5		1467.39	1970.8	1798.51	2562.87	948.877	673.932	725.247	766.107
49	CCL14 / HCC-1 / HCC-3	416		603.347	654.723	535.98	619.69	337.101	264.577	322.993	341.913
50	CCL28 / VIC	19030		11312	15668.9	12733.6	13244	12229	9947.55	11879.9	9124.9
51	CCR1	32590		29483.1	23657.9	22442.9	37355.7	47151.7	26835.6	15713.2	24049
52	CCR2	5779		5929.41	5348.84	4150.87	4505.04	3520.83	3050.5	3318.6	3871.67
53	CCR3	672		631.629	508.529	450.44	497.577	425.497	284.004	437.922	436.425
54	CCR4	3875		2444.93	3004.76	5124.29	5039.1	2960.5	2639.76	3984.4	3083.89
55	CCR5	468.5		485.506	439.908	532.19	535.072	280.169	202.596	265.032	241.285
56	CCR6	385.5		320.165	302.001	246.334	290.337	324.616	226.186	286.334	311.891
57	CCR7	6423		11579.6	10421.2	7403.56	9291.3	11158.3	10329.6	10254	12610.7
58	CCR8	308		470.277	609.638	486.713	598.409	253.2	211.847	296.242	281.869
59	CCR9	494.5		380.355	591.737	511.076	604.996	502.905	338.122	439.409	377.494
60	CD14	439.5		442.358	387.861	231.717	271.59	324.117	333.497	323.983	338.577
61	CD27 / TNFRSF7	1356.5		1488.42	2059.31	1215.97	1005.29	1565.15	1316.41	1466.84	1472.17
62	CD30 / TNFRSF8	1041		1015.61	944.79	664.29	789.434	674.702	643.404	698.001	684.381
63	CD30 Ligand / TNFSF8	4049.5		2941.68	3253.72	2538.6	1799.79	3057.38	1918.65	2518.05	2502.36
64	CD40 / TNFRSF5	459		474.265	423.332	309.136	299.965	325.115	203.983	320.516	300.772
65	CD40 Ligand / TNFSF5 /CD154	400		421.328	410.404	291.811	305.538	327.113	294.643	361.137	355.256
66	CD 163	509		329.593	367.971	349.74	443.867	264.187	195.658	256.611	228.498
67	Cerberus 1	1479		2570.03	2282.41	1522.94	1783.57	1806.86	1821.51	1692.74	1868.57
68	Chem R23	45479.5		26160	38207.6	33077	24281.9	30114.4	22066.8	26445.8	22250.5
69	Chordin-Like 1	301.5		179.844	375.595	325.919	361.275	354.58	233.587	458.233	309.667
70	Chordin-Like 2	1601		1053.68	1023.69	1148.3	1083.32	811.04	746.552	866.928	629.898
71	CLC	1053.5		1286.1	1149.66	735.754	1038.73	1025.29	947.298	1346.46	1235.89
72	CNTF	268		368.39	285.758	227.927	294.391	237.719	189.645	200.632	215.711
73	CNTF R alpha	12276.5		8605.67	15880.1	14853.1	12685.7	10600.5	9808.78	10546.3	10061.7
74	Coagulation Factor III / Tissue Factor	640		661.724	626.877	475.344	595.876	498.91	426.469	465.664	475.898
75	CRIM 1	2568		2508.75	2512.15	1893.8	2192.98	1577.63	1449.62	1535.21	1630.06
76	Cripto-1	1708.5		1434.76	1357.51	887.886	983.499	910.922	863.114	843.645	936.229
77	CRTH-2	4590.5		4475.79	4369.9	3528.26	3614.78	2591.43	2549.1	2510.13	2954.9
78	Cryptic	3250		2700.92	3731.42	2865.6	4136.17	2258.33	1746.12	3092.7	2023.12
79	Csk	608.5		651.571	558.918	513.241	516.324	387.042	316.383	395.319	405.292
80	CTACK / CCL27	956.5		692.181	703.786	565.215	720.523	523.381	458.847	431.978	454.216
81	CTGF / CCN2	1198		1240.05	1067.45	946.356	944.99	860.482	721.574	837.205	868.403
82	CTLA-4 /CD152	959		915.898	836.056	715.181	817.809	625.76	560.145	614.28	648.244
83	CV-2 / Crossveinless-2	62		96.8111	79.5613	75.7951	50.163	51.4391	33.766	80.2528	28.3537
84	CXCL14 / BRAK	1744		1090.67	1031.64	909	899.387	808.543	555.057	707.413	678.822
85	CXCL16	404		448.884	290.73	384.39	364.315	306.637	225.723	291.783	249.624
86	CXCR1 / IL-8 RA	2110		1760.37	855.284	503.496	1765.84	1555.16	1265.53	664.81	1496.63
87	CXCR2 / IL-8 RB	304		338.657	261.226	198.15	249.295	213.747	126.275	217.97	195.696
88	CXCR3	397.5		450.697	484.992	383.307	515.818	251.702	180.856	276.922	252.96
89	CXCR4 (fusin)	2903.5		3017.1	2818.13	2195.89	2485.35	1976.16	1687.37	1808.66	1981.43
90	CXCR5 /BLR-1	1298		2249.5	1636.97	1541.35	1427.37	1002.81	851.55	1019.51	1008.5
91	CXCR6	407		295.509	361.009	234.965	376.476	158.812	199.821	195.678	156.224
92	D6	914.5		1194.37	943.464	661.583	744.845	749.114	647.104	700.973	711.067
93	DAN	8422.5		1479.72	1435.09	1100.11	968.805	2995.46	4324.82	2008.8	1435.48
94	DANCE	518		472.453	544.663	459.102	661.24	377.054	236.362	360.147	344.692
95	DcR3 / TNFRSF6B	211.5		318.715	340.456	311.843	331.887	111.868	115.637	91.1513	132.873
96	Decorin	334.5		464.476	498.584	491.044	502.137	271.179	205.371	259.088	276.866
97	Dkk-1	1171.5		1091.39	989.212	665.373	784.367	740.624	638.778	745.063	819.478
98	Dkk-3	905		650.483	840.034	876.517	831.997	628.257	409.355	525.606	558.735
99	Dkk-4	344		791.168	844.675	884.096	811.222	356.079	257.639	330.423	320.23
100	DR3 / TNFRSF25	493		292.246	348.412	386.014	323.779	353.082	239.137	352.716	374.158
101	DR6 / TNFRSF21	660		401.385	521.458	378.976	564.461	464.451	296.493	411.172	409.183
102	Dtk	4327.5		7205.72	6058.92	7027.83	3471.38	5027.05	3382.61	4343.56	2865.39
103	EDA-A2	469.5		492.395	437.587	263.117	360.262	341.596	320.545	272.463	343.025
104	EDAR	261		386.519	349.075	291.27	329.353	199.264	212.309	221.934	276.31
105	EDG-1	1064		812.198	793.624	589.578	743.325	591.8	506.027	561.274	554.288
106	EGF	340		430.392	397.475	272.321	355.701	245.21	247.926	259.583	249.068
107	EGF R / ErbB1	385.5		604.072	493.28	401.714	417.518	290.157	227.111	277.912	251.292
108	EG-VEGF / PK1	637		617.125	515.822	410.918	456.534	456.46	373.738	445.353	489.241
109	EMAP-II	953		1149.77	1022.69	881.389	1064.57	752.61	677.17	796.583	727.746
110	ENA-78	2508.5		3897.46	2990.84	2057.84	2259.36	2538	2239.19	2338.72	2505.14
111	Endocan	570.5		483.33	536.044	607.444	481.362	343.593	279.841	355.688	380.274
112	Endoglin / CD105	639.5		616.763	840.697	639.927	780.82	426.995	394.553	413.648	440.873
113	Endostatin	786		569.264	698.813	688.111	709.376	562.335	394.553	503.314	534.273
114	Endothelin	406.5		285.357	666.326	696.774	661.24	393.035	362.637	520.157	602.656
115	EN-RAGE	440		255.625	256.917	299.932	243.721	245.709	208.609	266.518	239.617
116	Eotaxin / CCL11	7950.5		2616.44	4335.09	7519.42	6472.04	5531.46	5517.73	5005.39	4743.97
117	Eotaxin-2 / MPIF-2	5402.5		8401.53	8070.16	5114.01	6584.53	7057.15	6387.78	7166.77	7706.66
118	Eotaxin-3 / CCL26	374		548.959	588.753	397.383	492.51	343.593	365.413	397.796	475.342
119	Epiregulin	238		332.856	295.371	258.245	242.201	266.185	211.384	234.814	207.927
120	ErbB2	866.5		1031.2	991.864	739.544	871.519	748.614	677.17	699.982	733.305
121	ErbB3	1022.5		404.286	575.493	573.877	766.126	615.272	657.28	552.357	549.84
122	ErbB4	1421.5		1302.05	1406.58	1688.61	824.903	1075.73	669.769	821.848	664.367
123	Erythropoietin	125.5		154.463	122.325	114.234	102.353	88.3954	52.2679	87.6836	83.9493
124	E-Selectin	306		300.586	304.322	316.174	387.623	228.23	74.0076	139.204	150.664
125	FADD	370		387.244	509.192	585.247	636.918	750.113	505.565	213.017	230.166
126	FAM3B	672		407.187	669.309	788.269	644.519	381.549	333.034	353.707	379.162
127	Fas / TNFRSF6	560		332.856	497.258	539.77	465.148	327.113	262.727	299.214	375.27
128	Fas Ligand	8994		335.032	6634.75	5271.55	4870.88	3873.92	4148.13	4965.76	4318.11
129	FGF Basic	2608		1566.74	3546.11	3495.24	3260.6	2089.53	1839.55	2465.54	2826.48
130	FGF-BP	1174.5		437.644	782.684	794.766	665.293	650.231	539.793	619.73	592.093
131	FGF R3	14057.5		4428.65	10302.9	8831.76	16315.1	12140.1	18279.9	19875.4	16448.5
132	FGF R4	756		566	565.217	343.785	489.469	490.919	455.609	488.452	509.811
133	FGF R5	624.5		638.518	804.232	524.069	667.32	702.169	722.962	679.176	801.688
134	FGF-4	889		1089.22	921.253	748.748	768.659	836.011	711.398	771.814	742.201
135	FGF-5	1636.5		1135.99	1422.82	1189.98	1036.2	707.663	516.203	1150.78	861.731
136	FGF-6	19018		5907.29	10673.8	5501.64	4542.03	5031.55	5880.83	5684.07	6391.82
137	FGF-7 / KGF	931.5		829.965	823.128	675.659	644.519	441.977	526.842	504.304	582.641
138	FGF-8	533		464.838	473.721	347.033	380.023	332.606	249.776	307.636	338.021
139	FGF-9	730.5		425.679	531.403	529.483	588.782	408.017	371.888	387.888	440.873
140	FGF-10 / KGF-2	801.5		663.537	1050.87	1267.94	1719.22	552.846	572.634	861.479	826.15
141	FGF-11	336		98.9866	513.502	463.433	478.829	178.788	184.094	216.484	226.83
142	FGF-12	355		240.396	414.05	384.39	375.463	239.716	248.851	241.254	341.913
143	FGF-13 1B	1246.5		898.856	1173.86	1119.06	1046.84	934.894	788.181	885.753	944.013
144	FGF-16	221.5		100.074	360.346	389.262	397.25	160.81	80.0207	172.395	150.664
145	FGF-17	1111		866.949	1051.53	957.184	878.613	774.084	712.323	825.315	804.468
146	FGF-18	922		511.975	1015.07	728.175	1024.54	852.491	619.351	681.158	731.082
147	FGF-19	1249.5		2410.85	2340.43	1383.8	1364.54	1380.87	1267.84	2059.33	1446.6
148	FGF-20	460.5		581.229	646.435	639.386	732.177	351.085	325.634	344.294	332.461
149	FGF-21	564		589.206	595.715	556.011	532.539	327.113	259.027	297.232	270.75
150	FGF-23	818		713.574	829.095	546.808	512.777	664.714	740.076	738.623	765.551
151	FLRG	514		299.498	374.601	271.238	311.619	212.748	254.401	250.171	275.754
152	Flt-3 Ligand	640.5		634.892	535.713	468.306	488.963	423.499	410.28	423.061	450.88
153	Follistatin	245.5		230.244	231.059	217.64	214.333	205.257	192.882	207.567	210.151
154	Follistatin-like 1	15734		3680.27	14131.4	15297.1	14779.3	10303.3	14105.9	8346.29	10867.3
155	Fractalkine	227.5		150.837	312.941	314.008	676.441	247.707	209.534	202.613	227.942
156	Frizzled-1	288		133.795	449.853	424.453	596.889	228.23	172.993	141.681	173.458
157	Frizzled-3	237.5		108.414	237.358	211.144	244.228	149.823	118.412	103.041	149.552
158	Frizzled-4	183		126.543	179.013	180.826	156.063	90.8925	144.777	89.1697	142.325
159	Frizzled-5	637		175.13	509.524	480.216	385.09	317.624	252.088	240.263	281.869
160	Frizzled-6	1350.5		711.036	1354.86	1435.78	1472.97	732.633	729.438	816.398	790.569
161	Frizzled-7	806		128.719	476.042	387.097	386.103	473.939	327.021	453.279	434.201
162	Galectin-3	276.5		462.663	461.124	433.115	562.94	239.217	209.072	237.291	225.162
163	GASP-1 / WFIKKNRP	21459.5		33677.9	35684.9	50001.5	46303	40579	34457.9	44144	52534.5
164	GASP-2 / WFIKKN	533.5		761.435	696.493	564.674	652.626	465.449	444.508	418.107	444.764
165	GCP-2 / CXCL6	907.5		773.038	683.895	551.68	570.541	652.728	611.95	671.25	614.331
166	GCSF	132.5		137.421	168.405	110.986	99.8193	163.307	136.914	173.881	131.206
167	G-CSF R / CD 114	257		172.955	189.621	191.653	208.252	124.353	92.9721	113.939	115.083
168	GDF1	328		146.123	279.79	304.805	376.983	169.3	143.852	136.232	138.989
169	GDF3	64		80.4946	122.325	107.737	107.926	64.9232	67.0694	69.3542	59.4872
170	GDF5	13531.5		598.271	10871.7	19083	19531.7	12827.8	10391.6	11501.4	19884.9
171	GDF8	630		470.64	694.172	688.653	560.407	546.354	517.128	504.304	558.735
172	GDF9	216.5		166.791	268.188	245.251	703.802	85.399	230.811	95.6098	139.545
173	GDF11	516.5		251.274	353.716	368.148	273.616	298.647	265.502	308.626	313.559
174	GDF-15	1576.5		620.026	1942.29	2264.65	2346.51	1011.8	961.174	758.438	901.204
175	GDNF	227.5		117.479	233.048	282.608	169.744	163.806	137.839	175.863	175.126
176	GFR alpha-1	1915		1366.23	1358.84	1102.82	1396.46	1281.98	1102.25	1265.22	1272.58
177	GFR alpha-2	547.5		523.94	419.686	399.007	516.324	295.151	240.987	267.014	288.541
178	GFR alpha-3	1077.5		1368.41	1354.53	1495.87	1314.37	738.127	600.387	822.343	758.323
179	GFR alpha-4	3365		2634.57	5114.46	2696.14	3678.11	3536.32	1550	2309.99	2400.62
180	GITR / TNFRF18	1170		1352.45	1227.23	1595.49	1017.95	981.339	835.361	840.672	936.229
181	GITR Ligand / TNFSF18	1588		1510.54	2114.34	1875.93	2105.83	1461.27	1154.06	1279.59	1396
182	Glucagon	1871		1238.6	2493.25	2259.24	2503.59	1264.5	1052.3	1075.98	1175.85
183	Glut1	143.5		84.4831	125.309	106.655	233.587	94.3883	86.0339	110.967	140.657
184	Glut2	2727.5		1720.48	3011.06	3809.25	3059.94	1667.03	1369.6	1450.99	1587.25
185	Glut3	128.5		33.3581	41.1067	1968.51	31.9219	615.272	272.903	274.94	255.74
186	Glut5	1692.5		694.357	2317.55	3541.26	4152.38	1027.78	862.189	803.023	855.06
187	Glypican 3	1086		385.794	1620.4	2211.05	4030.27	668.709	578.185	467.646	564.295
188	Glypican 5	3299.5		1066.73	3086.98	4496.82	16000	1986.65	2562.51	1867.61	2933.22
189	GM-CSF	335.5		102.612	479.357	569.546	611.583	188.777	186.407	151.589	170.122
190	GM-CSF R alpha	656		195.073	542.674	595.533	557.367	346.59	261.339	348.753	338.577
191	Granzyme A	10913.5		1724.83	5409.17	4631.08	5855.9	7749.33	4489.02	4582.83	4187.46
192	GREMLIN	6102		5215.47	6523.36	8923.79	2185.89	5270.26	4324.36	4979.14	4966.91
193	GRO	128.5		100.437	85.8599	57.3877	65.8706	71.9149	89.2717	85.702	103.964
194	GRO-a	739		803.133	672.293	644.259	612.597	567.828	497.239	562.265	578.194
195	Growth Hormone (GH)	1226		1321.27	1308.78	1136.93	1278.4	887.949	712.323	850.58	776.114
196	Growth Hormone R (GHR)	250.5		185.645	255.259	194.36	175.824	163.806	149.865	181.312	207.927
197	HB-EGF	208		107.326	196.914	148.342	202.172	140.833	129.513	97.0959	114.527
198	HCC-4 / CCL16	267		229.518	492.285	499.165	517.338	312.131	239.137	225.897	241.285
199	HCR / CRAM-A/B	371.5		216.828	287.084	268.531	234.094	238.718	199.358	223.915	188.469
200	Hepassocin	599.5		175.13	573.836	675.118	966.778	382.048	262.264	301.196	289.097
201	GLO-1	250		108.051	266.53	473.178	310.099	109.87	170.68	161.496	136.209
202	HGF	140.5		29.7322	222.772	86.623	124.647	52.9374	124.425	81.7389	108.411
203	HGFR	3447.5		2366.61	4891.36	7626.61	4967.15	2168.93	1541.21	1510.93	1918.6
204	HRG-alpha	586.5		380.718	884.456	625.851	517.844	518.886	558.295	511.24	508.699
205	HRG-beta 1	634.5		100.074	542.343	474.261	1045.82	397.53	772.917	272.463	766.107
206	HVEM / TNFRSF14	736.5		134.52	528.088	320.505	788.927	331.108	573.096	379.962	238.505
207	I-309	1153.5		1005.09	1142.37	800.721	1866.17	829.519	713.248	1174.56	1006.84
208	ICAM-1	4154.5		5300.68	6692.43	6997.51	5477.9	2198.4	2679.54	5244.67	4024.01
209	ICAM-2	226		366.577	342.776	279.901	295.404	212.748	202.596	238.281	224.05
210	ICAM-3 (CD50)	24521		26699.9	35018.9	29104.8	27931.7	30992.3	27796.8	31653.3	26629.2
211	ICAM-5	777		725.539	912.634	769.862	747.885	649.232	654.967	688.093	651.58
212	IFN-alpha / beta R1	679		235.682	684.227	507.827	486.429	302.642	364.488	600.905	353.032
213	IFN-alpha / beta R2	566		227.705	427.973	358.944	383.063	301.144	294.18	344.79	353.588
214	IFN-beta	656		371.653	427.31	415.79	461.094	356.578	355.237	304.663	359.703
215	IFN-gamma	388.5		287.895	414.713	422.287	394.21	303.641	269.203	300.7	314.671
216	IFN-gamma R1	1284		558.386	976.946	1040.02	789.434	742.621	576.334	635.582	665.479
217	IGFBP-1	372		209.213	551.956	815.88	927.762	272.178	302.044	307.14	204.592
218	IGFBP-2	257.5		70.3421	439.908	607.985	600.943	139.835	121.187	123.351	120.642
219	IGFBP-3	4043.5		912.997	5006.39	4273.22	4281.59	2427.63	1520.39	1747.73	2255.51
220	IGFBP-4	660.5		269.403	525.436	498.624	359.755	352.083	348.298	368.073	413.631
221	IGFBP-6	446.5		110.227	586.433	194.36	390.663	282.666	320.083	321.506	155.668
222	IGFBP-rp1 / IGFBP-7	218.5		364.764	246.308	212.768	236.121	257.695	207.684	232.337	219.046
223	IGF-I	437		697.257	538.033	508.91	524.938	376.554	362.637	336.368	371.934
224	IGF-I SR	228.5		394.133	449.521	513.783	475.789	193.771	158.654	159.515	160.671
225	IGF-II	643		595.37	757.821	746.041	673.907	343.593	390.39	416.125	395.84
226	IGF-II R	2316		1352.09	3922.04	2702.64	3052.85	3304.09	3803.07	3359.72	3401.89
227	IL-1 alpha	641.5		270.853	1342.26	1106.07	1158.31	477.935	617.039	560.283	557.067
228	IL-1 beta	546		108.414	245.977	84.9988	68.9108	231.726	272.903	215.494	271.306
229	IL-1 F5 / FIL1delta	304.5		213.927	468.748	595.533	514.298	243.212	159.579	291.783	267.971
230	IL-1 F6 / FIL1 epsilon	9.5		11.2402	8.95064	22.7385	24.8282	11.4864	0.925095	0.990775	1.66787
231	IL-1 F7 / FIL1 zeta	349		133.432	401.121	381.141	344.047	251.702	147.553	179.33	160.671
232	IL-1 F8 / FIL1 eta	679		514.15	536.044	548.973	532.539	382.547	324.708	391.356	370.822
233	IL-1 F9 / IL-1 H1	707.5		554.035	648.756	727.633	594.356	591.3	475.499	520.652	536.497
234	IL-1 F10 / IL-1HY2	139.5		9.4273	51.0518	60.6361	158.596	169.3	203.983	149.112	194.584
235	IL-1 R3 / IL-1 R AcP	487		187.458	430.625	437.988	337.967	256.696	250.701	259.088	270.194
236	IL-1 R4 / ST2	847		567.813	688.205	433.115	488.456	514.391	530.08	509.258	488.685
237	IL-1 R6 / IL-1 Rrp2	2255.5		3848.15	4593.01	6316.44	1891.5	2245.34	1754.91	3093.69	1983.65
238	IL-1 R8	248		480.792	508.861	526.776	480.349	215.245	181.781	155.056	211.819
239	IL-1 R9	219.5		391.958	469.411	481.299	439.813	200.762	180.394	171.899	171.79
240	IL-1 ra	449		520.314	524.773	539.228	820.849	334.105	296.956	346.771	256.851
241	IL-1 sRI	793.5		829.965	1074.41	949.063	937.896	643.738	599.924	639.545	624.894
242	IL-1 sRII	772.5		236.77	349.407	374.103	381.036	368.564	359.399	473.095	414.743
243	IL-2	454		353.161	454.494	453.688	384.583	334.604	285.854	346.276	348.028
244	IL-2 R alpha	2155.5		819.087	2946.42	3892.62	2771.13	1467.76	846.462	1646.17	1588.36
245	IL-2 R beta /CD122	66		52.2127	83.8708	63.3431	73.4711	59.4297	60.1312	60.9326	36.1371
246	IL-2 R gamma	819		377.092	669.641	683.78	581.688	476.436	382.989	437.427	410.851
247	IL-3	411		149.024	333.494	551.68	670.867	223.236	351.536	232.337	236.281
248	IL-3 R alpha	401		131.982	290.73	434.739	273.11	75.9102	73.5451	88.6743	83.9493
249	IL-4	612.5		308.563	468.085	506.745	406.878	369.563	318.695	306.149	354.144
250	IL-4 R	527.5		266.865	550.63	557.636	432.719	225.733	266.427	260.574	293.545
251	IL-5	2129		570.714	2638.12	1520.78	1887.45	1564.15	1677.66	1311.29	1292.04
252	IL-5 R alpha	700		922.787	685.221	623.686	549.26	585.807	500.014	522.138	550.952
253	IL-6	494.5		1015.61	914.292	862.44	806.662	575.319	598.074	534.028	608.771
254	IL-6 R	412		482.242	464.107	468.847	414.478	313.13	272.441	313.58	292.989
255	IL-7	215		195.798	248.629	250.124	207.239	113.366	120.262	113.444	90.0648
256	IL-7 R alpha	377.5		187.821	381.894	454.771	711.403	168.8	135.526	157.533	139.545
257	IL-8	65361		45509.2	43300.6	70713.1	66264.3	65269.8	60485	64761	72725.7
258	IL-9	429.5		189.996	336.146	304.805	288.311	273.676	212.772	265.032	313.559
259	IL-10	279.5		122.917	277.801	275.569	224.467	177.29	161.429	190.229	175.682
260	IL-10 R alpha	1196		755.271	1039.93	1073.58	878.106	917.415	786.793	843.149	853.948
261	IL-10 R beta	836.5		46.7739	853.626	1450.39	1527.69	677.698	499.551	630.133	651.024
262	IL-11	290.5		108.051	236.363	378.976	315.166	199.764	199.821	162.487	186.801
263	IL-12 p40	8496		2010.19	6886.03	10646	6103.67	4766.36	6976.14	3168.5	5346.07
264	IL-12 p70	323		141.409	332.5	499.706	630.838	246.209	408.892	252.152	443.097
265	IL-12 R beta 1	430		111.315	383.883	296.684	370.396	259.193	311.295	336.863	259.631
266	IL-12 R beta 2	561.5		69.2544	297.692	219.806	203.186	103.877	157.266	105.518	80.0576
267	IL-13	408.5		416.614	524.773	461.809	417.518	305.638	267.353	261.069	761.659
268	IL-13 R alpha 1	886.5		887.616	830.089	756.868	751.938	488.922	457.922	424.052	535.385
269	IL-13 R alpha 2	157.5		237.858	257.248	347.033	287.297	105.875	110.549	102.545	87.841
270	IL-15	419		642.144	561.57	558.718	461.601	398.029	339.972	361.137	323.01
271	IL-15 R alpha	263.5		187.821	286.421	240.92	528.992	115.863	135.064	127.315	128.982
272	IL-16	265.5		163.165	264.873	316.174	534.059	141.832	132.289	154.065	143.992
273	IL-17	583		488.044	1257.73	1480.17	1077.24	982.338	771.992	1292.96	802.244
274	IL-17B	684.5		526.478	650.413	661.583	519.871	423.998	359.399	377.981	434.201
275	IL-17B R	3483.5		408.274	3304.44	4698.76	2120.02	2109	1610.13	1340.52	1208.65
276	IL-17C	4513.5		2295.91	4445.49	5293.75	4342.9	2650.36	2259.08	2655.28	2787.01
277	IL-17D	278		88.109	348.744	629.641	345.567	186.28	111.011	154.561	118.974
278	IL-17E	596		413.351	508.198	534.356	440.826	414.51	367.263	404.732	383.053
279	IL-17F	65367		47330.1	43273.4	70735.8	66255.2	65239.3	60424	64671.8	72662.3
280	IL-17R	979.5		355.699	706.438	872.185	614.624	425.996	403.342	517.68	534.829
281	IL-17RC	4996		886.528	3275.27	2021.56	2780.25	1469.76	2073.6	1701.66	565.963
282	IL-17RD	22283.5		4524.74	14834.9	20977.9	13768	9030.32	8534	10966.4	10573.7
283	IL-18 BPa	493		358.237	479.025	457.478	403.331	350.585	340.898	352.22	368.043
284	IL-18 R alpha /IL-1 R5	232.5		248.736	359.683	434.198	352.661	171.797	152.178	188.743	188.469
285	IL-18 R beta /AcPL	680		104.063	625.55	1147.75	1403.04	487.923	984.301	888.23	734.417
286	IL-19	244		120.017	251.944	461.267	554.833	137.338	98.9852	143.167	110.635
287	IL-20	128		142.497	178.681	187.864	130.728	150.322	124.888	129.296	151.776
288	IL-20 R alpha	430		115.303	327.527	722.761	515.311	293.653	166.517	233.823	151.22
289	IL-20 R beta	349.5		167.516	310.952	267.449	202.679	189.775	148.015	189.238	170.678
290	IL-21	397		194.347	636.822	771.486	748.898	289.657	335.347	244.226	238.505
291	IL-21 R	34160		14298.3	42412.8	59176	29638.7	45044.2	43121.5	29064.4	35565
292	IL-22	564.5		342.283	416.702	585.788	360.768	213.248	212.772	200.137	191.805
293	IL-22 BP	766.5		646.858	540.685	602.571	599.929	515.39	391.315	425.538	476.454
294	IL-22 R	542.5		699.07	647.098	677.284	611.077	560.337	456.534	448.821	490.353
295	IL-23	401		254.9	510.85	911.166	670.867	426.495	412.592	359.651	363.039
296	IL-23 R	378		426.404	354.711	394.135	310.605	352.083	299.731	351.725	290.765
297	IL-24	211		186.733	351.396	336.747	460.081	140.833	137.377	168.432	128.426
298	IL-26	349		174.042	537.702	661.042	637.932	190.275	204.446	244.226	245.176
299	IL-27	251		158.451	440.902	547.89	431.706	154.817	142.927	179.826	206.26
300	IL-28A	206		78.3191	252.939	475.344	372.929	25.9693	73.0825	48.548	53.3717
301	IL-29	170.5		87.3838	123.651	176.494	137.822	132.343	113.787	160.01	165.119
302	IL-31	652.5		239.671	498.252	583.622	456.027	387.542	348.298	431.482	432.533
303	IL-31 RA	4920		2194.75	4734.23	5709.54	4662.12	2721.28	2469.08	2481.4	3052.75
304	BACE-1	2357.5		1085.95	2449.82	5089.1	3009.27	2231.36	1998.21	1609.02	1678.43
305	FACX	257		110.952	240.341	269.614	191.025	179.288	161.429	201.127	217.379
306	Insulin	1496		841.205	1451.99	1517.53	1194.79	1025.29	870.052	954.612	1012.95
307	Insulin R	204		131.982	179.013	117.482	49.1496	49.9409	49.4926	82.2343	136.209
308	Insulysin / IDE	211.5		434.743	360.346	367.065	341.514	252.202	209.072	286.829	279.09
309	IP-10	629		395.221	381.563	412.001	539.632	174.793	156.341	182.798	161.783
310	I-TAC / CXCL11	530.5		951.794	709.09	897.631	730.15	558.339	415.368	544.431	444.764
311	Kininostatin / kininogen	799.5		972.099	1048.55	996.706	894.827	539.861	438.495	521.148	432.533
312	Kremen-1	1168.5		1289.73	1787.81	1943.06	1861.6	960.863	956.086	1146.33	1060.76
313	Kremen-2	5010.5		227.343	5247.73	7302.86	5822.46	8265.22	9881.87	14726.9	18138
314	Latent TGF-beta bp1	714.5		525.39	724.671	773.652	1115.24	578.316	575.409	742.586	538.721
315	LBP	288.5		218.278	1226.24	2417.32	1636.12	194.27	575.872	476.563	399.176
316	Lck	290.5		191.447	307.305	402.797	352.661	204.758	344.135	202.613	192.917
317	LECT2	335.5		121.104	2145.5	2082.74	1919.88	584.808	597.612	381.448	518.707
318	Lefty - A	212.5		100.437	390.182	465.599	382.556	148.325	140.152	172.395	152.332
319	Leptin (OB)	3089.5		1762.18	3713.52	5441.01	4313.51	2328.25	2006.53	2057.34	2279.97
320	Leptin R	724.5		192.534	534.055	532.731	392.69	369.563	287.705	368.568	376.382
321	LFA-1 alpha	1575		1556.23	1998.98	2239.2	1589.51	1219.56	1231.3	1170.11	1373.21
322	LIF	271		158.814	241.004	139.68	157.583	164.805	190.57	155.056	171.234
323	LIF R alpha	240.5		303.124	231.722	260.41	198.625	239.217	189.182	215.989	222.382
324	LIGHT / TNFSF14	362		411.538	325.538	377.893	326.313	257.695	206.296	236.3	234.057
325	Lipocalin-1	86		146.123	139.232	118.565	99.8193	87.896	106.848	99.0775	97.2922
326	Lipocalin-2	730.5		779.565	575.825	611.234	502.137	389.539	334.884	425.538	419.746
327	LRP-1	284.5		394.859	443.223	504.038	443.867	192.772	177.156	235.804	225.162
328	LRP-6	15016		9265.22	21459.3	27399.9	14548.3	5782.66	8170.44	17211.2	7627.71
329	L-Selectin (CD62L)	538.5		330.318	415.376	615.023	516.324	303.141	296.956	323.983	297.992
330	Lymphotactin / XCL1	296		124.73	278.464	502.413	469.708	135.839	137.377	189.733	185.133
331	Lymphotoxin beta / TNFSF3	82		86.296	134.591	139.138	109.447	44.4474	43.4795	70.8404	97.2922
332	Lymphotoxin beta R / TNFRSF3	638.5		407.912	600.356	610.692	451.467	529.873	423.231	507.772	499.804
333	MAC-1	23425.5		4792.69	11614	26344.2	22659.5	29175	32924.6	22855.2	17967.4
334	MCP-1	684		328.505	541.348	705.977	599.423	433.487	288.167	400.273	365.263
335	MCP-2	16026.5		4786.17	14585.6	24574.9	9189.96	15349.8	11212.2	9798.76	13688.7
336	MCP-3	163.5		69.2544	295.04	381.683	239.161	56.4332	55.0432	59.9419	87.285
337	MCP-4 / CCL13	109		31.5452	136.58	79.5849	38.509	29.9645	62.9065	23.2832	41.6967
338	M-CSF	943.5		696.895	516.817	657.252	771.7	423.998	354.774	427.024	305.22
339	M-CSF R	1534.5		1677.7	1310.44	1474.76	1281.44	1146.64	951.46	1082.42	1046.86
340	MDC	408		523.94	553.282	670.245	588.782	252.701	236.362	271.968	229.61
341	MFG-E8	610		782.466	564.554	629.641	497.577	475.937	391.778	460.71	384.721
342	MFRP	1037.5		1254.92	997.168	1035.69	864.932	625.26	487.988	623.693	604.324
343	MICA	385.5		213.202	212.495	361.11	325.806	110.369	98.0601	146.635	146.772
344	MIF	430.5		321.253	489.633	593.909	501.63	272.178	234.049	292.279	251.292
345	MIG	343		294.059	379.905	404.963	329.353	259.193	237.287	268.005	219.602
346	MIP-1a	40994		18610.6	35967.3	49833.1	27607.9	32477.1	29757.1	24544.5	16163.3
347	MIP-1b	139		113.128	114.369	133.724	96.7791	47.9433	25.9027	44.0895	31.1335
348	MIP-1d	13890		11127.5	14088	17588.3	13078.4	5436.57	6928.04	5711.82	6454.09
349	MIP 2	326.5		124.005	187.632	286.939	180.891	275.674	163.279	182.798	176.238
350	MIP-3 alpha	238		98.624	235.369	472.095	314.152	239.716	175.306	188.247	232.389
351	MIP-3 beta	478.5		254.9	345.76	377.893	266.016	286.661	295.568	322.002	339.133
352	MMP-1	392		211.026	374.601	145.094	225.48	228.23	242.837	204.595	274.086
353	MMP-2	237		171.867	132.602	206.271	217.373	83.9007	74.0076	92.6374	70.0504
354	MMP-3	36168		28332.6	33941.8	36148.9	31966.5	37099.6	39718	36902.4	33079.9
355	MMP-7	430.5		621.114	491.622	535.438	414.478	313.629	329.334	325.965	261.299
356	MMP-8	22		63.8155	49.0628	40.0631	29.3884	62.4261	99.9103	114.93	86.7291
357	MMP-9	298.5		284.632	301.338	310.76	365.835	115.364	157.266	236.795	271.862
358	MMP-10	333.5		360.05	414.382	723.302	554.833	224.235	205.834	210.044	215.711
359	MMP-11 /Stromelysin-3	2064.5		123.643	851.637	82.2919	92.2189	71.9149	2365.47	67.3727	4016.22
360	MMP-12	3521.5		1221.56	4029.45	4134.08	4299.32	3412.96	3511.2	4087.44	2254.96
361	MMP-13	169		285.72	422.338	285.856	227.507	291.655	419.993	316.057	288.541
362	MMP-14	925		846.644	1085.02	1594.95	1289.54	817.533	660.518	736.146	714.403
363	MMP-15	330		162.44	311.946	624.227	413.465	373.558	172.993	222.924	250.736
364	MMP-16 / MT3-MMP	533		250.549	403.442	615.565	338.98	390.039	368.65	125.333	194.028
365	MMP-19	193		60.9148	231.722	387.097	269.563	299.645	207.221	118.398	186.245
366	MMP-20	154.5		47.8617	195.92	325.378	217.373	0.998818	49.9551	7.43081	35.5812
367	MMP-24 / MT5-MMP	1852.5		517.051	1382.05	599.323	1495.77	976.844	1266.92	1058.64	984.041
368	MMP-25 / MT6-MMP	413.5		1304.59	865.229	923.618	835.543	584.808	435.72	670.259	585.421
369	MSP alpha Chain	1425.5		1668.27	1335.63	1478.55	1379.23	1436.8	1140.18	1224.1	1297.6
370	Musk	2511.5		4022.19	2821.44	3729.12	2883.11	1881.77	1465.81	1825.01	1401.56
371	NAP-2	548		591.744	623.893	623.144	859.358	530.373	405.654	343.799	265.747
372	NCAM-1 / CD56	293.5		306.025	293.051	350.823	290.337	157.314	148.015	154.065	198.476
373	Neuritin	2961		11934.6	11051.1	10302.2	7440.85	8117.4	13155.3	16729.7	13065
374	NeuroD1	748.5		733.879	673.287	953.394	578.141	510.896	399.641	556.815	544.836
375	Neuropilin-2	768.5		337.207	607.981	925.783	1047.34	427.494	548.119	481.021	403.068
376	Neurturin	290		142.497	316.588	344.326	376.983	253.2	266.427	180.321	219.602
377	NGF R	334.5		245.835	314.93	495.375	353.168	170.798	130.438	156.542	178.462
378	Nidgen-1	589		678.04	534.718	628.017	397.757	418.005	366.8	402.255	370.822
379	NOV / CCN3	303		294.422	408.415	466.681	369.382	250.204	213.234	232.832	202.924
380	NrCAM	1192.5		978.626	1606.14	2026.98	1069.64	750.113	632.765	808.968	678.822
381	NRG1 Isoform GGF2	2442.5		1821.28	5528.18	8914.59	2763.53	537.864	1899.68	1139.89	1173.62
382	NRG2	367		136.696	311.283	142.928	350.634	157.813	206.759	190.229	204.592
383	NRG3	564.5		824.163	435.266	519.738	394.21	466.948	402.416	442.876	349.14
384	NT-3	383		370.928	363.33	655.628	800.075	171.297	160.041	142.176	141.213
385	NT-4	3646.5		3830.38	3947.23	6005.14	4922.56	4247.47	3075.48	3583.14	3312.38
386	Orexin A	326		670.063	650.745	680.532	541.659	270.18	192.42	276.922	209.595
387	Orexin B	16832		14944.1	15012.2	18717.6	15320	5575.4	9098.31	12501.6	27586
388	OSM	508.5		618.213	451.51	484.547	418.532	315.627	275.678	336.863	258.519
389	Osteoactivin / GPNMB	718.5		674.777	540.685	632.348	439.813	430.491	328.409	417.612	355.256
390	Osteocrin	72		87.7464	121.994	182.991	174.304	10.4876	17.1143	20.3109	25.018
391	Osteoprotegerin / TNFRSF11B	8241		4303.2	7090.24	12376.8	6343.85	4412.28	5087.1	5126.27	5346.62
392	OX40 Ligand / TNFSF4	241.5		113.49	148.846	199.233	120.594	108.871	84.6462	94.1236	93.4005
393	PARC / CCL18	541.5		331.043	544	657.252	418.532	452.964	296.956	332.405	290.209
394	PD-ECGF	68.5		79.4068	83.8708	84.4574	68.4041	61.4273	66.6069	71.8312	71.7183
395	PDGF R alpha	4239		1299.52	2090.8	4133	3030.56	2459.59	4281.8	5524.06	3130.59
396	PDGF R beta	162.5		53.6631	310.62	382.224	212.813	47.4439	116.099	53.0065	77.2778
397	PDGF-AA	956		629.816	775.722	491.044	784.367	526.377	492.151	446.839	554.288
398	PDGF-AB	214		224.442	128.956	224.678	180.384	119.858	116.099	125.333	98.9601
399	PDGF-BB	901.5		916.261	901.363	1028.11	1064.57	521.383	480.124	510.249	412.519
400	PDGF-C	22160.5		25955.2	26525.1	37846.1	19660.4	22417.5	18512.5	17088.9	15698
401	PDGF-D	18109		10783	13250.6	15906.7	16353.1	21354.7	16744.2	17603.6	18421
402	PECAM-1 /CD31	457.5		402.836	398.801	435.281	429.172	440.479	392.703	450.307	466.447
403	Pentraxin3 / TSG-14	336.5		498.921	315.593	448.274	366.849	191.274	169.755	185.275	171.234
404	Persephin	602.5		1636.72	1418.51	1665.33	1053.93	537.864	432.019	506.286	465.335
405	PF4 / CXCL4	729.5		427.854	700.471	821.294	645.532	516.389	483.825	533.532	497.58
406	PlGF	179		99.7118	214.484	264.742	224.467	97.8842	107.774	100.068	116.751
407	PLUNC	385.5		395.946	526.43	753.079	601.956	334.604	247.463	304.663	262.967
408	Pref-1	650		217.19	659.696	950.146	1034.68	866.475	570.321	460.215	488.685
409	Progranulin	335.5		240.033	296.366	363.817	311.619	198.265	151.716	174.872	206.815
410	Prolactin	146.5		52.9379	166.416	347.033	303.005	114.864	80.9458	43.0987	124.534
411	P-selectin	631.5		268.678	908.656	1342.12	825.916	116.362	249.313	217.475	226.83
412	RAGE	691		496.021	894.733	623.144	985.019	316.625	297.418	254.629	255.184
413	RANK / TNFRSF11A	296		670.063	345.429	581.998	489.976	218.242	177.156	261.069	165.119
414	RANTES	193.5		440.907	574.83	519.197	431.199	405.021	216.472	214.998	203.48
415	RELM beta	260		619.301	527.756	714.098	559.9	631.253	187.332	261.069	216.267
416	RELT / TNFRSF19L	267		454.686	241.336	305.346	223.453	268.183	203.058	235.309	176.238
417	ROBO4	79		102.975	33.8135	47.1013	53.2032	73.4131	63.369	75.2989	98.4041
418	S100 A8/A9	17		41.3351	18.5643	22.1971	12.1607	25.4699	19.427	31.2094	48.9241
419	S100A10	515.5		312.551	232.054	345.951	251.322	955.37	683.645	802.528	1176.4
420	SAA	659		713.211	585.438	760.117	670.36	636.247	646.642	690.075	740.533
421	SCF	520		348.085	409.741	504.038	587.262	283.664	423.694	328.937	277.422
422	SCF R /CD117	109.5		121.467	99.7831	117.482	73.9778	51.4391	67.0694	59.9419	71.7183
423	SDF-1 / CXCL12	64620		15958.6	35978.3	54261.2	34972.2	49710.7	56138.9	46903.3	59495
424	sFRP-1	4577.5		1162.46	4195.53	2230.54	2705.76	1136.16	3180.48	1816.09	1983.65
425	sFRP-3	37873		8849.69	35999.2	44046.7	22569.8	15440.2	14992.1	24158.6	20525.9
426	sFRP-4	26090.5		4995.74	15086.8	16866	11834.9	18763.3	16162.8	14486.1	22048.6
427	sgp130	32930.5		4539.97	22890.4	15757.3	16102.8	24803.2	18887.2	13409.1	20679.3
428	SIGIRR	1726.5		934.027	578.808	670.245	482.376	649.232	771.067	1234.51	818.367
429	Siglec-5/CD170	171.5		268.678	270.177	361.651	270.07	107.373	92.047	120.875	124.534
430	Siglec-9	985		855.346	683.564	1027.02	740.791	509.397	470.873	455.756	478.122
431	SLPI	730		988.778	784.673	777.983	639.452	378.552	456.072	497.369	312.447
432	Smad 1	142		106.964	69.2846	77.9607	82.0849	18.9775	16.1892	28.2371	24.462
433	Smad 4	608.5		855.346	508.529	733.047	488.963	556.342	370.501	477.058	389.725
434	Smad 5	370		405.374	278.796	215.475	163.156	226.732	161.429	215.989	144.548
435	Smad 7	506.5		642.869	517.811	662.666	536.085	502.905	413.518	483.993	424.75
436	Smad 8	507		774.489	451.842	633.972	475.789	340.597	249.313	281.38	273.53
437	Prdx6	175.5		164.252	134.923	174.87	124.647	140.833	99.9103	140.195	154.556
438	Soggy-1	407.5		248.373	416.702	504.038	454.507	218.741	251.626	223.42	176.794
439	Sonic Hedgehog (Shh N-terminal)	154.5		184.557	179.676	210.602	158.596	133.842	165.592	136.232	117.863
440	SPARC	100.5		71.4299	104.424	73.0882	90.6988	18.4781	71.6949	29.2279	51.7039
441	Spinesin	494		200.511	482.34	474.261	510.244	382.048	389.465	355.193	259.631
442	TACI / TNFRSF13B	3428		573.252	1794.77	2005.32	1866.17	2154.45	2083.78	1003.16	1282.59
443	Tarc	668		783.553	593.063	882.472	916.615	532.37	449.134	656.388	524.266
444	TCCR / WSX-1	685.5		1179.5	804.563	1107.15	657.186	495.414	580.497	657.379	519.262
445	TECK / CCL25	613.5		894.868	717.046	991.292	873.039	401.525	304.819	411.172	331.905
446	TFPI	413		535.543	465.102	482.923	331.887	329.61	236.362	355.193	269.082
447	TGF-alpha	339.5		474.265	324.875	461.267	484.909	304.14	251.163	258.097	251.292
448	TGF-beta 1	5343		11207.6	12415.9	12662.7	8669.59	1887.27	2693.88	3128.87	7613.26
449	TGF-beta 2	105.5		185.645	98.1256	147.259	88.672	82.4025	85.1088	104.527	95.0684
450	TGF-beta 3	65380.5		45102.7	43297.6	70773.2	59007.4	49819.1	57466.9	63291.2	60320.1
451	TGF-beta 5	260.5		453.961	341.45	802.887	548.246	183.283	148.478	124.838	115.083
452	TGF-beta RI / ALK-5	239		287.533	191.942	338.371	280.71	53.4368	70.7698	78.2712	53.9277
453	TGF-beta RII	119.5		81.2198	121.331	260.952	142.382	62.4261	124.888	54.988	63.3789
454	Grb2	360		146.848	377.253	280.442	345.061	337.601	300.656	63.905	252.404
455	TGF-beta RIII	172		155.55	161.112	183.532	148.462	99.3824	116.562	82.2343	59.4872
456	Thrombopoietin (TPO)	1057.5		808.934	962.36	1183.49	883.68	647.234	575.409	577.622	540.389
457	TPX	514		377.092	591.737	576.043	563.954	278.67	343.673	227.878	235.169
458	Thrombospondin-1	1298.5		1666.46	815.503	770.403	523.418	388.041	368.188	842.159	597.652
459	Thrombospondin-2	9164.5		12958.2	11649.4	19487.5	9891.74	6065.82	6028.38	8996.24	9033.72
460	Thrombospondin-4	304		491.67	273.16	383.848	290.337	282.666	207.684	266.518	199.032
461	Thymopoietin	322		468.464	499.91	650.755	552.3	173.794	196.12	192.21	133.985
462	Tie-1	995		1627.3	1341.27	1821.25	1448.65	666.212	517.128	638.059	650.468
463	Tie-2	278.5		459.037	278.133	387.638	261.962	247.208	192.42	230.355	201.256
464	TIMP-1	293.5		454.686	266.862	370.313	254.362	211.25	168.83	211.53	167.343
465	TIMP-2	383.5		453.961	322.223	404.421	281.217	349.087	307.594	347.267	301.884
466	TIMP-3	387		765.786	421.675	504.038	319.726	518.387	420.918	502.818	338.021
467	TIMP-4	211		393.771	250.95	593.368	280.71	128.348	128.588	127.315	71.7183
468	TL1A / TNFSF15	410.5		982.977	753.843	951.77	585.742	669.708	651.267	631.619	655.472
469	TLR1	409.5		692.906	756.495	1202.44	1010.35	278.171	280.766	297.728	276.866
470	TLR2	179		177.306	328.522	350.282	369.889	95.8866	109.624	91.1513	69.4944
471	TLR3	2731		1597.56	8878.04	3711.8	9507.16	3034.41	2199.88	4664.07	2898.2
472	TLR4	273		208.126	271.834	254.455	253.349	101.879	166.055	53.9972	118.419
473	TMEFF1 / Tomoregulin-1	132.5		188.183	91.827	201.94	114.007	128.348	83.2586	160.01	101.184
474	TMEFF2	50.5		35.8962	50.3888	102.323	75.4979	61.9267	69.3821	64.8957	107.855
475	TNF-alpha	260.5		420.965	320.234	452.605	324.286	177.79	156.341	170.909	197.92
476	TNF-beta	5232		5150.57	3595.84	4780.51	2655.6	2738.26	2395.07	4264.79	3150.6
477	TNF RI / TNFRSF1A	181		392.321	461.455	556.553	541.659	118.36	98.5226	127.315	85.0612
478	TNF RII / TNFRSF1B	1148.5		1567.47	1039.27	1674.53	1052.41	860.482	565.233	785.189	621.558
479	TRADD	427.5		477.529	366.313	631.265	408.398	268.682	189.645	304.168	294.1
480	TRAIL / TNFSF10	678		648.308	736.273	1073.04	617.157	575.319	616.576	525.111	481.458
481	TRAIL R1 / DR4 / TNFRSF10A	2150.5		1634.91	2253.9	1289.06	2148.9	2587.94	1975.08	2253.02	1854.11
482	TRAIL R2 / DR5 / TNFRSF10B	120.5		319.44	217.136	592.285	338.98	84.8996	104.536	85.702	60.0432
483	TRAIL R3 / TNFRSF10C	141.5		286.445	177.024	185.157	153.023	145.328	128.126	144.158	135.653
484	TRAIL R4 / TNFRSF10D	101		750.92	654.391	484.547	422.585	41.9504	86.0339	17.8339	89.5088
485	TRANCE	66		134.52	73.2627	113.693	88.1653	37.4557	103.148	48.548	56.7075
486	TREM-1	544.5		596.82	1168.22	710.85	575.101	404.022	589.286	415.135	519.262
487	TROY / TNFRSF19	595.5		381.805	469.743	181.908	355.701	312.63	297.881	252.152	293.545
488	TSG-6	345		535.543	275.812	474.802	277.163	274.675	190.107	322.002	215.155
489	TSLP R	361		563.825	376.259	613.941	397.25	254.199	283.542	320.02	261.299
490	TWEAK / TNFSF12	697.5		959.771	557.923	874.351	618.17	491.419	440.808	632.61	501.472
491	TWEAK R / TNFRSF12	65399.5		47257.6	43293.6	70760.2	66292.2	65252.8	60478.1	64737.2	71593.7
492	Ubiquitin+1	17169.5		26490	22176	23926.9	18224.9	13686.3	22380.8	17551.6	18084.7
493	uPA	51112.5		41560.2	43288.3	68289.8	38877.9	40740.3	44667.8	47694.9	32077.5
494	uPAR	4.5		3.98847	0.663011	1.62418	1.01339	7.49114	0.925095	3.46771	5.0036
495	Vasorin	15		3.62588	9.28215	7.03812	4.05358	0.998818	0.925095	4.45849	1.11191
496	VCAM-1 (CD106)	23.5		0.725177	3.31505	5.41394	1.01339	0.998818	3.23783	0.990775	7.78338
497	VE-Cadherin	1		7.97694	0.663011	3.78976	3.54688	1.49823	1.38764	0.990775	1.11191
498	VEGF	1.5		0.725177	0.663011	1.08279	1.01339	0.998818	3.23783	0.990775	1.11191
499	VEGF R2 (KDR)	1		0.725177	0.663011	3.24836	1.01339	0.998818	3.23783	1.48616	3.33573
500	VEGF R3	9941.5		12997	10360.5	11746.6	9055.69	11064.4	10108.5	11426.1	9866.54
501	VEGF-B	42668		47354.4	43310.5	51331.2	39260.9	45612	50000.9	47125.2	46943.2
502	VEGF-C	65410		47356.2	43298.6	45244.3	66300.8	65282.8	60506.8	64748.6	59654.6
503	VEGF-D	0		0	0	0	0	0	0	0	0
504	VEGI / TNFSF15	0		0	0	0	0	0	0	0	0
505	WIF-1	0		0	0	0	0	0	0	0	0
506	WISP-1 / CCN4	0		0	0	0	0	0	0	0	0
507	XEDAR	0		0	0	0	0	0	0	0	0
508	11b-HSD1	497		606.005	654.006	465.47	639.112	423.055	321.483	401.235	376.838
509	2B4	217.5		312.548	343.184	297.717	331.866	245.111	143.76	229.065	175.784
510	4-1BB	681.5		928.285	986.877	794.104	718.103	926.812	655.994	826.713	822.341
511	ABL1	2388		2980.99	2641.63	1612.83	2293.83	1943.35	1761.88	1681.63	1956.15
512	ACE	532		704.074	577.546	458.599	512.418	450.624	372.66	410.635	465.829
513	ACE-2	19991.5		22321.1	22969.2	24194.1	17560.7	20713.2	14561.2	18712.1	18311.8
514	ACK1	2626		2751.92	2319.43	1864.74	2165.59	1766.91	1434.35	1725.16	1695.22
515	ACPP	233		409.493	291.618	302.87	312.375	187.969	120.498	186.518	181.827
516	ACTH	1136.5		1485.63	1313.35	1169.69	1122.29	1090.72	915.6	1064.68	1165.67
517	ADAM-9	1247		1228.11	975.497	1390.68	1284.38	786.963	814.177	926.156	531.748
518	Neurokinin-A	1758		1437.72	1236.18	1159.38	1094.59	539.847	642.502	601.111	633.922
519	ADAMTS-1	677.5		646.805	604.574	352.108	584.228	367.918	371.73	393.319	428.474
520	ADAMTS-L2	1522		1876.78	2330.1	1560.73	2369.23	1592.47	2008.92	1677.17	2280.25
521	ADAMTS-4	55048		41784.4	45828.1	54793.2	42663	42143.6	37375.4	46026.8	54580.5
522	ADAMTS-5	624		751.986	773.143	474.63	618.082	631.074	524.33	650.585	686.108
523	ADAMTS-10	295.5		415.482	355.632	230.158	318.53	280.7	216.338	305.255	250.493
524	ADAMTS-13	224.5		270.251	269.924	180.921	278.521	202.004	174.932	259.739	219.73
525	ADAMTS-15	203.5		617.983	583.947	440.851	467.28	234.084	119.102	272.603	173.587
526	ADAMTS-17	834		1000.9	869.875	616.046	760.163	682.202	597.838	716.88	693.799
527	ADAMTS-18	501		470.88	460.898	370.429	420.09	306.765	234.483	308.224	312.017
528	ADAMTS-19	905.5		1015.5	917.885	735.133	830.435	664.157	528.982	663.943	670.178
529	Adipsin	1443.5		1288	2313.38	1887.07	3812.61	1721.29	1182.65	1546.07	2729.6
530	Afamin	292.5		340.621	310.466	231.304	273.392	254.635	188.889	248.36	253.789
531	AFP	974.5		934.274	812.262	711.087	669.375	682.202	596.443	617.437	643.81
532	ALBUMIN	65391		48862.2	46455.1	74874.8	67089.8	65535.5	60805.5	64685	71060.8
533	IL-36RN	300.5		410.616	291.973	182.066	289.806	238.094	158.648	250.834	209.843
534	Aldolase A	3091		3238.52	2893.06	1988.41	2394.87	1955.88	1701.4	1767.71	2016.03
535	Aldolase B	477		402.382	424.624	305.16	339.56	235.588	196.798	223.623	310.919
536	Aldolase C	2732.5		2634.76	3030.69	2267.8	2257.41	1777.93	1452.96	1721.7	1767.73
537	ALK	1381		719.421	1754.33	1695.84	954.564	1554.88	887.22	1216.07	1043.72
538	Alpha Lactalbumin	2230		2354.03	2312.32	1351.75	1772.18	1549.36	1378.05	1535.18	1600.19
539	Alpha 1 AG	376.5		377.303	354.92	219.853	264.672	301.251	236.809	303.771	318.609
540	A1BG	2215.5		2148.53	2099.29	1493.74	1732.17	1516.78	1308.73	1468.89	1495.82
541	Alpha 1 Microglobulin	503.5		646.805	543.405	378.445	461.125	495.235	406.158	439.33	472.97
542	A2M	1315		1057.05	1353.18	1209.19	1453.65	1010.52	701.122	664.932	861.893
543	TPM1	580		552.105	473.346	403.064	461.125	327.316	233.552	343.351	327.948
544	ALPP	2020.5		2307.61	2036.7	1475.99	1621.89	1568.91	1305.94	1422.38	1510.65
545	pro-MMP13	254		259.021	238.984	239.892	261.082	193.984	95.8402	174.644	158.206
546	AMICA	173.5		321.157	248.942	349.245	306.22	165.914	41.8719	165.738	110.415
547	AMPKa1	364.5		379.923	243.252	259.358	264.159	256.139	158.183	229.065	252.141
548	Amylin	2484		2629.52	2025.68	1604.81	2667.24	1628.06	1858.65	1796.41	3423.4
549	ANGPTL3	668.5		672.258	563.676	364.131	473.435	531.325	443.377	431.415	427.376
550	ANGPTL4	449.5		700.331	819.019	664.139	770.422	402.504	300.082	373.035	333.99
551	Annexin A7	181		241.055	363.455	353.253	335.457	192.981	116.311	209.77	119.753
552	APC	835		697.711	716.242	411.652	561.146	565.41	505.255	554.605	544.382
553	APCS	793		744.874	874.854	479.21	557.556	446.614	381.965	430.92	464.73
554	Apelin	867.5		884.117	886.234	736.851	716.564	618.042	509.907	569.942	550.974
555	Apex1	2215.5		1514.83	2114.23	1901.96	2594.4	952.376	677.86	724.301	756.971
556	APN	416		622.849	702.372	566.808	627.314	338.344	266.119	322.571	337.836
557	ApoA1	14030		11677.7	13253	11175.9	13407	10269.1	7214.07	9390.69	9016.09
558	ApoA2	27590		22950	25379.6	18008.5	32686	37300.5	22339.6	15692.7	23762.2
559	ApoA4	5779		6121.07	5738.11	4389.61	4560.47	3533.81	3068.28	3314.27	3825.51
560	ApoB	672		652.045	545.539	476.348	503.698	427.065	285.66	437.351	431.221
561	ApoC2	3875		2523.96	3223.44	5419.03	5101.1	2971.41	2655.15	3979.21	3047.11
562	ApoB100	468.5		501.199	471.923	562.8	541.655	281.201	203.777	264.687	238.408
563	ApoE	385.5		330.514	323.98	260.503	293.909	325.813	227.504	285.961	308.172
564	ApoE3	5423		8210.83	11179.6	6111.79	7353.89	9194.43	8994.09	7766.95	12460.4
565	ApoD	308		485.478	654.006	514.708	605.771	254.134	213.082	295.855	278.508
566	ApoM	494.5		392.65	634.802	540.472	612.439	504.759	340.093	438.836	372.992
567	ApoH	439.5		456.656	416.089	245.044	274.931	325.311	335.441	323.561	334.54
568	APP	1356.5		1536.54	2209.18	1285.91	1017.65	1570.92	1324.08	1464.93	1454.62
569	ASPH	1041		1048.44	1013.55	702.499	799.146	677.189	647.154	697.091	676.221
570	Attractin	4049.5		3036.76	3490.52	2684.61	1821.93	3068.65	1929.83	2514.77	2472.52
571	B3GNT1	459		489.595	454.141	326.917	303.655	326.314	205.173	320.098	297.185
572	BAF57	400		434.946	440.272	308.596	309.297	328.319	296.36	360.667	351.019
573	BAFF	509		340.246	394.751	369.857	449.327	265.161	196.798	256.276	225.773
574	BAI-1	1479		2653.1	2448.52	1610.54	1805.52	1813.52	1832.13	1690.53	1846.29
575	BCAM	35479.5		23262.5	40988.3	34979.5	24580.7	30225.4	22195.4	26411.3	21985.1
576	Beta 2M	301.5		185.657	402.931	344.665	365.72	355.888	234.948	457.636	305.975
577	Beta Defensin 4	1601		1087.74	1098.19	1214.34	1096.65	814.03	750.903	865.798	622.387
578	Beta IG-H3	1053.5		1327.67	1233.33	778.073	1051.51	1029.07	952.819	1344.71	1221.15
579	Biglycan	268		380.297	306.554	241.037	298.013	238.595	190.75	200.37	213.139
580	BLAME	10276.5		8883.84	13479.5	13417.3	10277.1	8133.29	8004.98	8553.58	9941.7
581	BMP-9	640		683.113	672.499	502.684	603.207	500.749	428.955	465.057	470.223
582	BMX	2568		2589.84	2694.98	2002.72	2219.96	1583.45	1458.07	1533.2	1610.62
583	BNIP2	1708.5		1481.14	1456.31	938.955	995.599	914.281	868.145	842.545	925.065
584	Btk	4590.5		4620.46	4687.93	3731.2	3659.25	2600.99	2563.96	2506.85	2919.67
585	ApoC1	2750		2788.22	4002.99	3030.42	3674.12	2266.65	1756.3	2593.93	1999
586	CA 9	608.5		672.632	599.595	542.762	522.676	388.469	318.227	394.804	400.459
587	CA 15-3	956.5		714.555	755.006	597.725	729.387	525.31	461.522	431.415	448.799
588	CA 19-9	1198		1280.13	1145.13	1000.79	956.616	863.654	725.78	836.113	858.047
589	CA 125	959		945.503	896.903	756.317	827.87	628.067	563.41	613.479	640.514
590	Cadherin-13	62		99.9404	85.3516	80.1547	50.7801	51.6288	33.9628	80.1481	28.0156
591	Calbindin	1744		1125.92	1106.73	961.284	910.452	811.524	558.293	706.491	670.727
592	Calbindin D	404		463.394	311.889	406.499	368.797	307.768	227.039	291.403	246.647
593	Calcitonin	2110		1442.96	917.529	532.456	1274.63	1560.89	1272.91	663.943	1478.79
594	Calreticulin	304		349.604	280.238	209.547	252.362	214.535	127.012	217.686	193.363
595	Calsyntenin-1	397.5		465.265	520.289	405.354	522.163	252.63	181.91	276.56	249.943
596	CPN2	2903.5		3114.62	3023.22	2322.2	2515.93	1983.45	1697.21	1806.3	1957.8
597	CART	1298		1947.9	1756.11	1630	1444.93	1006.51	856.514	1018.18	996.478
598	Caspase-3	407		305.061	387.283	248.48	381.108	159.398	200.985	195.423	154.361
599	Caspase-8	914.5		1232.97	1012.13	699.636	754.008	751.875	650.876	700.059	702.588
600	Cathepsin B	6422.5		1153.24	1183.9	1163.39	980.724	2505.25	3419.54	1511.44	1418.36
601	Cathepsin D	518		487.724	584.303	485.508	669.375	378.444	237.74	359.677	340.582
602	Cathepsin L	211.5		329.017	365.234	329.779	335.97	112.28	116.311	91.0324	131.289
603	Cathepsin S	334.5		479.489	534.87	519.288	508.314	272.179	206.568	258.75	273.564
604	CBP	1171.5		1126.67	1061.2	703.644	794.017	743.354	642.502	744.091	809.707
605	CCK	905		671.509	901.17	926.932	842.232	630.573	411.741	524.921	552.073
606	CD23	344		816.741	906.149	934.947	821.202	357.391	259.141	329.993	316.412
607	CD24	493		301.693	373.769	408.216	327.763	354.384	240.531	352.256	369.697
608	CD36	660		414.359	559.408	400.773	571.405	466.163	298.221	410.635	404.304
609	CD38	4327.5		7438.63	6499.88	7432.06	3514.09	5045.59	3402.33	4337.89	2831.23
610	CD44	469.5		508.311	469.434	278.251	364.694	342.855	322.414	272.108	338.934
611	CD45	261		399.013	374.48	308.023	333.405	199.999	213.547	221.644	273.015
612	CD46	1064		838.451	851.382	623.489	752.469	593.982	508.977	560.542	547.678
613	CD47	340		444.304	426.402	287.984	360.077	246.114	249.371	259.245	246.098
614	CD55	385.5		623.598	529.18	424.82	422.655	291.226	228.435	277.55	248.295
615	CD59	637		637.073	553.363	434.553	462.151	458.143	375.917	444.773	483.407
616	CD71	953		1186.93	1097.12	932.084	1077.67	755.384	681.117	795.544	719.068
617	CD74	2508.5		4023.44	3208.51	2176.2	2287.16	2547.35	2252.25	2335.67	2475.26
618	CD90	570.5		498.953	575.056	642.383	487.284	344.86	281.472	355.224	375.739
619	CD97	639.5		636.699	901.882	676.735	790.426	428.569	396.853	413.109	435.616
620	CD 79 alpha	786		587.664	749.671	727.69	718.103	564.408	396.853	502.657	527.902
621	CD200	406.5		294.581	714.819	736.851	669.375	394.484	364.751	519.479	595.47
622	CEA	440		263.887	275.614	317.184	246.72	246.615	209.825	266.171	236.76
623	CEACAM-1	7950.5		2701.01	4650.59	7951.92	6551.66	5551.85	5549.89	4998.87	4687.4
624	Ceruloplasmin	5402.5		8673.1	8657.49	5408.15	6665.53	7083.17	6425.02	7157.42	7614.76
625	CFHR2	374		566.703	631.602	420.24	498.569	344.86	367.543	397.277	469.674
626	Chemerin	238		343.615	316.868	273.098	245.181	267.166	212.616	234.507	205.448
627	CHI3L1	866.5		1064.53	1064.05	782.081	882.241	751.374	681.117	699.07	724.561
628	Chromogranin A	1022.5		417.354	617.376	606.885	775.551	617.54	661.111	551.637	543.284
629	Chymase	1421.5		1344.14	1508.94	1785.73	835.051	1079.69	673.673	820.776	656.445
630	cIAP-2	125.5		159.455	131.228	120.805	103.612	88.7213	52.5725	87.5692	82.9483
631	Ck beta 8-1	306		310.302	326.47	334.36	392.392	229.071	74.439	139.022	148.867
632	CK-MB	370		399.761	546.25	618.909	644.754	752.878	508.511	212.739	227.421
633	Claudin-3	672		420.348	718.02	833.609	652.448	382.955	334.976	353.245	374.64
634	Claudin-4	560		343.615	533.447	570.816	470.87	328.319	264.258	298.824	370.795
635	CLEC3B	6994		345.861	6050.71	5574.76	4930.8	3888.2	3241.82	3969.81	4266.62
636	Clusterin	2608		1617.39	3804.19	3696.28	3300.71	2097.23	1850.27	2462.33	2792.77
637	CNDP1	1174.5		451.79	839.646	840.479	673.478	652.628	542.94	618.922	585.032
638	Factor XIII A	14057.5		4571.8	11052.7	9339.74	16515.9	12184.9	18386.4	19849.5	16252.4
639	Factor XIII B	756		584.295	606.352	363.559	495.491	492.729	458.265	487.815	503.732
640	COCO	624.5		659.157	862.762	554.212	675.53	704.758	727.176	678.291	792.128
641	C2	889		1124.42	988.3	791.814	778.116	839.093	715.545	770.807	733.35
642	C3a	1636.5		1172.71	1526.37	1258.43	1048.94	710.272	519.212	1149.28	851.456
643	C5/C5a	19018		6098.23	11450.6	5818.08	4597.91	5050.1	5915.11	5676.66	6315.6
644	C7	931.5		856.792	883.033	714.522	652.448	443.606	529.913	503.647	575.694
645	C8B	533		479.863	508.197	366.994	384.698	333.833	251.232	307.234	333.99
646	C9	730.5		439.438	570.077	559.938	596.026	409.521	374.056	387.383	435.616
647	Complement factor H	801.5		684.984	1127.35	1340.87	1740.37	554.884	575.972	860.355	816.299
648	Contactin-1	336		102.186	550.873	490.089	484.72	179.448	185.167	216.202	224.125
649	Contactin-2	355		248.167	444.184	406.499	380.082	240.6	250.301	240.939	337.836
650	Corticosteroid-binding globulin	1246.5		927.911	1259.29	1183.43	1059.71	938.341	792.775	884.598	932.756
651	COX-2	221.5		103.309	386.571	411.652	402.138	161.403	80.4872	172.17	148.867
652	C-peptide	1111		894.972	1128.06	1012.24	889.422	776.938	716.475	824.239	794.875
653	Creatinine	922		528.524	1088.94	770.057	1037.15	855.634	622.961	680.269	722.364
654	CRP	1249.5		2488.78	2510.76	1463.4	1381.32	1385.96	1275.23	2056.64	1429.35
655	CRTAM	460.5		600.016	693.481	676.162	741.185	352.379	327.532	343.845	328.497
656	CSH1	564		608.251	639.07	587.992	539.09	328.319	260.537	296.845	267.522
657	gamma-Thrombin	818		736.639	889.434	578.259	519.086	667.164	744.39	737.659	756.422
658	CutA	514		309.179	401.864	286.839	315.452	213.533	255.884	249.844	272.466
659	cTnT	640.5		655.414	574.701	495.241	494.978	425.06	412.671	422.509	445.504
660	Cyclin D1	245.5		237.686	247.875	230.158	216.97	206.014	194.007	207.297	207.645
661	Cystatin A	15734		3799.23	15159.9	16176.9	14961.2	10341.3	9535.64	8335.4	10737.7
662	Cystatin B	227.5		155.712	335.716	332.069	684.763	248.62	210.755	202.349	225.224
663	Cystatin C	288		138.12	482.592	448.866	604.232	229.071	174.001	141.496	171.39
664	Cytochrome C	237.5		111.918	254.632	223.288	247.233	150.375	119.102	102.906	147.769
665	Cytokeratin 8	183		130.634	192.041	191.226	157.983	91.2276	145.621	89.0535	140.627
666	Cytokeratin 18	637		180.791	546.606	507.837	389.827	318.795	253.558	239.95	278.508
667	Cytokeratin 19	1350.5		734.019	1453.47	1518.36	1491.09	735.334	733.689	815.334	781.142
668	DBI	806		132.88	510.687	409.361	390.853	475.687	328.927	452.688	429.024
669	DCBLD2	276.5		477.618	494.683	458.027	569.866	240.099	210.29	236.981	222.477
670	D-Dimer	21459.5		34766.5	38282	52877.5	46872.6	35716.1	34658.8	44086.4	51908
671	DEFA1/3	533.5		786.048	747.182	597.152	660.655	467.165	447.099	417.562	439.461
672	Defensin	907.5		798.026	733.668	583.412	577.56	655.134	615.518	670.375	607.005
673	Desmin	132.5		141.863	180.661	117.369	101.047	163.909	137.712	173.654	129.641
674	DLL1	257		178.545	203.421	202.677	210.815	124.811	93.514	113.791	113.711
675	DLL4	328		150.846	300.153	322.336	381.62	169.924	144.691	136.054	137.332
676	DMP-1	64		83.0965	131.228	113.934	109.254	65.1625	67.4603	69.2638	58.7779
677	DPPIV	13531.5		617.609	11662.9	20180.7	19771.9	12875.1	10452.2	11486.4	19647.7
678	BNP	630		485.852	744.692	728.263	567.301	548.368	520.143	503.647	552.073
679	E-Cadherin	216.5		172.182	287.706	259.358	712.461	85.7138	232.157	95.4851	137.881
680	Endorphin Beta	516.5		259.396	379.459	389.323	276.983	299.748	267.05	308.224	309.82
681	Endothelin Receptor A	1576.5		640.067	2083.65	2394.91	2375.38	1015.53	966.777	757.449	890.458
682	Enolase 2	227.5		121.276	250.009	298.862	171.832	164.41	138.643	175.633	173.038
683	ENPP2	1915		1410.39	1457.73	1166.25	1413.64	1286.71	1108.68	1263.57	1257.41
684	EpCAM	547.5		540.876	450.23	421.957	522.676	296.239	242.392	266.666	285.1
685	EphA1	1077.5		1412.64	1453.11	1581.91	1330.54	740.848	603.886	821.271	749.281
686	EphA2	3365		2719.73	5486.68	2851.22	3723.36	3549.35	1559.03	2306.98	2371.99
687	EphA3	1170		1396.17	1316.55	1687.26	1030.48	984.957	840.23	839.576	925.065
688	EphA4	1588		1559.37	2268.22	1983.83	2131.74	1466.66	1160.78	1277.92	1379.36
689	EphA5	1871		1278.64	2674.7	2389.18	2534.39	1269.17	1058.43	1074.58	1161.82
690	EphA6	143.5		87.2139	134.429	112.789	236.461	94.7363	86.5353	110.822	138.98
691	EphA7	2727.5		1776.09	3230.2	4028.35	3097.59	1673.17	1377.59	1449.1	1568.33
692	EphA8	128.5		34.4364	44.0983	2081.73	32.3146	617.54	274.494	274.581	252.69
693	EphB1	1692.5		716.801	2486.22	3744.94	4203.47	1031.57	867.214	801.976	844.864
694	EphB2	1086		398.264	1738.33	2338.23	4079.85	671.174	581.555	467.036	557.566
695	EphB3	3299.5		1101.22	3311.64	4755.46	11067.5	1993.97	2577.45	1865.18	2898.24
696	EphB4	335.5		105.929	514.243	602.305	619.107	189.473	187.493	151.391	168.094
697	EphB6	656		201.378	582.169	629.787	564.224	347.868	262.863	348.298	334.54
698	ERRa	10913.5		1780.59	5802.84	4897.45	5927.94	7777.9	4515.19	4576.85	4137.52
699	Erythropoietin R	6102		5384.05	6998.12	9437.07	2212.78	5289.69	4349.56	4972.65	4907.68
700	ESAM	128.5		103.683	92.1086	60.6885	66.681	72.18	89.7921	85.5903	102.724
701	EV15L	739		829.093	721.221	681.315	620.133	569.922	500.137	561.532	571.299
702	EXTL2	1226		1363.98	1404.03	1202.32	1294.12	891.223	716.475	849.471	766.859
703	FABP1	250.5		191.646	273.836	205.54	177.987	164.41	150.739	181.075	205.448
704	FABP2	208		110.795	211.245	156.874	204.659	141.353	130.268	96.9693	113.161
705	FABP4	267		236.937	528.113	527.876	523.702	313.281	240.531	225.602	238.408
706	FAK	371.5		223.836	307.977	283.977	236.974	239.598	200.52	223.623	186.222
707	FAP	599.5		180.791	615.598	713.949	978.672	383.456	263.793	300.803	285.65
708	Fc RIIB/C	250		111.544	285.928	500.394	313.914	110.275	171.675	161.286	134.585
709	Fen 1	140.5		30.6933	238.984	91.6054	126.181	53.1325	125.151	81.6323	107.119
710	FER	3447.5		2443.11	5247.34	8065.28	5028.26	2176.93	1550.19	1508.96	1895.72
711	Ferritin	586.5		393.024	948.825	661.849	524.215	520.799	561.549	510.573	502.633
712	Fetuin A	634.5		103.309	581.813	501.539	1058.69	398.995	777.422	272.108	756.971
713	Fetuin B	736.5		138.868	566.521	338.94	798.633	332.329	576.437	379.467	235.661
714	FGFR1	1153.5		1037.58	1225.51	846.777	1889.12	832.577	717.406	1173.03	994.83
715	FGFR1 alpha	4154.5		5472.02	7179.49	7399.99	5545.29	2206.5	2695.16	5237.83	3976.02
716	FGFR2	226		378.426	367.723	296	299.039	213.533	203.777	237.971	221.378
717	Fibrinogen	24521		27563	37567.5	30778.8	28275.3	31106.6	27958.8	31612	26311.6
718	Fibrinopeptide A	777		748.991	979.054	814.143	757.086	651.625	658.785	687.196	643.81
719	Fibronectin	679		243.3	734.023	537.036	492.413	303.758	366.612	600.121	348.822
720	Ficolin-3	566		235.066	459.12	379.59	387.776	302.254	295.895	344.34	349.371
721	FIH	656		383.666	458.409	439.706	466.767	357.893	357.307	304.266	355.414
722	FOLR1	388.5		297.201	444.895	446.576	399.06	304.76	270.772	300.308	310.919
723	FOXN3	1284		576.435	1048.05	1099.84	799.146	745.359	579.694	634.753	657.543
724	FoxO1	372		215.976	592.126	862.808	939.176	273.181	303.804	306.74	202.152
725	FoxP3	257.5		72.6158	471.923	642.955	608.336	140.35	121.894	123.191	119.204
726	FRK	4043.5		942.509	5370.75	4519.01	4334.26	2436.58	1529.26	1745.45	2228.62
727	FSH	660.5		278.111	563.676	527.303	364.181	353.381	350.329	367.593	408.699
728	Furin	446.5		113.79	629.112	205.54	395.47	283.708	321.949	321.087	153.811
729	Fyn	218.5		376.554	264.234	225.006	239.026	258.645	208.894	232.034	216.435
730	GADD45A	437		719.795	577.19	538.181	531.396	377.943	364.751	335.929	367.499
731	Galectin-1	228.5		406.873	482.236	543.334	481.642	194.485	159.579	159.307	158.755
732	Galectin-3BP	643		614.614	812.974	788.951	682.198	344.86	392.666	415.583	391.12
733	Galectin-7	2316		1395.8	4207.48	2858.09	3090.41	3316.27	3825.23	3355.34	3361.33
734	Gas1	641.5		279.608	1439.95	1169.69	1172.56	479.697	620.635	559.553	550.425
735	Gastrin	546		111.918	263.879	89.8878	69.7586	232.58	274.494	215.213	268.071
736	GATA-3	304.5		220.842	502.863	629.787	520.625	244.109	160.509	291.403	264.775
737	GATA-4	9.5		11.6036	9.60205	24.0464	25.1336	11.5288	0.930488	0.989483	1.64798
738	Gelsolin	349		137.746	430.314	403.064	348.28	252.63	148.413	179.096	158.755
739	Ghrelin	679		530.769	575.056	580.549	539.09	383.958	326.601	390.846	366.401
740	GLP-1	707.5		571.943	695.971	769.485	601.668	593.48	478.271	519.973	530.1
741	GPI	139.5		9.73202	54.7673	64.1237	160.547	169.924	205.173	148.917	192.264
742	GPBB	487		193.517	461.965	463.18	342.125	257.643	252.162	258.75	266.973
743	GMNN	847		586.167	738.291	458.027	494.465	516.288	533.169	508.594	482.858
744	GPR-39	2255.5		3972.54	4927.27	6679.75	1914.77	2253.62	1765.13	3089.66	1960
745	GPX1	248		496.333	545.894	557.075	486.258	216.039	182.841	154.854	209.293
746	GPX3	219.5		404.627	503.574	508.982	445.224	201.503	181.445	171.675	169.742
747	Pancreastatin	449		537.133	562.965	570.243	830.948	335.336	298.687	346.319	253.789
748	GRP	793.5		856.792	1152.6	1003.65	949.435	646.112	603.421	638.711	617.443
749	GRP75	772.5		244.423	374.836	395.621	385.724	369.923	361.494	472.478	409.797
750	GRP78	454		364.576	487.571	479.783	389.314	335.838	287.521	345.824	343.878
751	GSR	2155.5		845.563	3160.85	4116.52	2805.22	1473.17	851.396	1644.03	1569.42
752	GST	66		53.9004	89.9748	66.9864	74.375	59.6488	60.4817	60.8532	35.7062
753	HADHA	819		389.281	718.376	723.11	588.844	478.193	385.222	436.857	405.952
754	HAI-1	411		153.841	357.765	583.412	679.12	224.059	353.585	232.034	233.464
755	HAI-2	401		136.248	311.889	459.744	276.47	76.19	73.9738	88.5587	82.9483
756	hCG alpha	612.5		318.536	502.152	535.891	411.883	370.925	320.553	305.75	349.921
757	hCGb	527.5		275.491	590.704	589.709	438.043	226.565	267.98	260.234	290.044
758	Hck	2129		589.162	2474.48	1035.71	1397.74	1569.92	1687.44	1309.58	1276.63
759	HE4	700		952.615	735.09	659.559	556.017	587.967	502.929	521.457	544.382
760	Hemopexin	494.5		1048.44	980.832	912.046	816.586	577.44	601.56	533.331	601.512
761	Hepcidin	412		497.83	497.884	495.814	419.577	314.284	274.029	313.171	289.495
762	HSP32	215		202.127	266.724	264.51	209.789	113.784	120.963	113.296	88.9908
763	HOXA10	377.5		193.892	409.688	480.928	720.155	169.423	136.316	157.328	137.881
764	Haptoglobin	65361		32007.9	46451.9	74780.3	67079.5	65510.4	60837.6	64676.6	71858.5
765	HSP10	429.5		196.138	360.61	322.336	291.858	274.685	214.012	264.687	309.82
766	HSP20	279.5		126.891	298.019	291.42	227.228	177.944	162.37	189.981	173.587
767	HSP27	1196		779.685	1115.62	1135.33	888.909	920.797	791.38	842.05	843.765
768	HSP40	836.5		48.2858	915.751	1533.82	1546.49	680.197	502.463	629.311	643.261
769	HSP60	290.5		111.544	253.565	400.773	319.043	200.5	200.985	162.275	184.574
770	HSP70	8496		2075.17	7387.18	11258.3	6178.76	4783.93	7016.81	3164.37	5282.32
771	HSP90	323		145.98	356.698	528.448	638.599	247.116	411.276	251.823	437.813
772	HSPA8	430		114.913	411.821	313.748	374.952	260.149	313.109	336.424	256.535
773	HTRA2	561.5		71.4929	319.357	232.449	205.685	104.26	158.183	105.38	79.103
774	IBSP	408.5		430.08	562.965	488.371	422.655	306.765	268.911	260.729	752.577
775	IGF2BP1	886.5		916.307	890.501	800.402	761.189	490.724	460.591	423.499	529.001
776	IGFBP-5	157.5		245.546	275.97	366.994	290.832	106.265	111.193	102.411	86.7935
777	IL-23p19	419		662.9	602.44	590.855	467.28	399.496	341.954	360.667	319.158
778	IL-33	263.5		193.892	307.266	254.777	535.5	116.29	135.851	127.149	127.444
779	IL-34	265.5		168.439	284.15	334.36	540.629	142.355	133.06	153.865	142.275
780	INSRR	583		503.819	1349.27	1565.31	1090.49	985.959	776.492	1291.28	792.678
781	Integrin alpha V	684.5		543.496	697.749	699.636	526.267	425.561	361.494	377.488	429.024
782	CD61	2483.5		421.471	2833.67	3823.95	2146.1	1615.53	1154.27	1338.77	1194.24
783	Itk	4513.5		2370.12	4769.02	5598.23	4396.33	2660.14	2272.25	2651.81	2753.77
784	ITM2B	278		90.957	374.124	665.856	349.819	186.966	111.659	154.359	117.556
785	Kallikrein 2	596		426.712	545.183	565.091	446.25	416.038	369.404	404.204	378.486
786	ApoC3	65367		48860	46422.7	74804.4	67070.3	65479.8	60776.2	64587.5	71795.8
787	Kallikrein 5	979.5		367.197	757.851	922.351	622.185	427.566	405.693	517.005	528.452
788	Kallikrein 6	4996		915.184	3513.64	2137.84	2814.45	1475.18	2085.69	1699.44	559.214
789	Kallikrein 7	17283.5		4671	15914.5	22184.5	13937.4	9063.61	5792.29	10952.1	10447.6
790	Kallikrein 8	493		369.817	513.888	483.791	408.293	351.878	342.885	351.761	363.654
791	Kallikrein 10	232.5		256.776	385.86	459.172	357	172.43	153.065	188.496	186.222
792	Kallikrein 11	680		107.427	671.077	1213.77	1420.31	489.722	990.039	887.071	725.66
793	Kallikrein 14	244		123.896	270.28	487.798	561.659	137.844	99.5622	142.98	109.316
794	KCC3	128		147.103	191.685	198.669	132.336	150.876	125.616	129.128	149.966
795	KCTD10	430		119.03	351.364	764.332	521.651	294.735	167.488	233.518	149.417
796	KIF3B	349.5		172.931	333.582	282.832	205.172	190.475	148.878	188.991	168.643
797	KLF4	397		200.629	683.168	815.86	758.112	290.725	337.302	243.908	235.661
798	LAG-3	34160		14760.5	45499.5	62579.6	30003.4	45210.3	43372.8	29026.5	35140.9
799	pro-Glucagon	564.5		353.347	447.029	619.481	365.207	214.034	214.012	199.876	189.518
800	Layilin	766.5		667.766	580.035	637.23	607.31	517.29	393.596	424.983	470.773
801	LDL R	542.5		721.667	694.193	716.239	618.594	562.403	459.196	448.236	484.506
802	Legumain	401		263.139	548.028	963.574	679.12	428.068	414.997	359.182	358.71
803	LH	378		440.187	380.526	416.804	314.427	353.381	301.478	351.266	287.298
804	LIMPII	211		192.769	376.969	356.116	465.741	141.353	138.177	168.212	126.894
805	LIN41	349		179.668	576.834	699.063	645.78	190.976	205.638	243.908	242.253
806	Livin	251		163.573	472.99	579.404	437.017	155.388	143.76	179.591	203.8
807	LOX-1	206		80.8506	271.347	502.684	377.517	26.065	73.5085	48.4847	52.7353
808	LPS	170.5		90.2083	132.651	186.646	139.517	132.831	114.45	159.801	163.15
809	LRG1	652.5		247.418	534.514	617.191	461.638	388.97	350.329	430.92	427.376
810	LTF	4920		2265.69	5078.77	6037.94	4719.48	2731.31	2483.47	2478.16	3016.35
811	LTK	2357.5		1121.05	2628.12	5381.81	3046.3	2239.59	2009.85	1606.92	1658.42
812	Lumican	257		114.538	257.833	285.122	193.375	179.949	162.37	200.865	214.787
813	Lyn	1496		868.396	1557.67	1604.81	1209.49	1029.07	875.124	953.367	1000.87
814	LYRIC	204		136.248	192.041	124.24	49.7543	50.125	49.7811	82.1271	134.585
815	LYVE-1	211.5		448.796	386.571	388.178	345.715	253.131	210.29	286.455	275.762
816	LZTS1	629		407.996	409.332	435.698	546.271	175.438	157.252	182.56	159.854
817	Mammaglobin A	530.5		982.56	760.696	949.26	739.133	560.398	417.789	543.721	439.461
818	Marapsin	799.5		1003.52	1124.86	1054.03	905.836	541.852	441.051	520.468	427.376
819	MATK	1168.5		1331.42	1917.92	2054.82	1884.51	964.406	961.659	1144.83	1048.11
820	MBL	5010.5		234.691	5629.65	7722.9	5894.09	8295.69	9939.47	14707.7	17921.8
821	MBL-2	714.5		542.373	777.411	818.15	1128.96	580.448	578.763	741.617	532.297
822	Mer	288.5		225.334	1315.48	2556.36	1656.25	194.986	579.229	475.941	394.416
823	Mesothelin	290.5		197.635	329.67	425.965	357	205.513	346.141	202.349	190.616
824	MICB	335.5		125.019	2301.65	2202.54	1943.49	586.964	601.095	380.951	512.521
825	Midkine	212.5		103.683	418.578	492.379	387.263	148.871	140.969	172.17	150.515
826	MINA	3089.5		1819.14	3983.78	5753.96	4366.58	2336.83	2018.23	2054.66	2252.79
827	FABP3	724.5		198.758	572.922	563.373	397.521	370.925	289.382	368.088	371.894
828	MSHa	1575		1606.53	2144.46	2368	1609.06	1224.05	1238.48	1168.58	1356.84
829	MTUS1	271		163.947	258.544	147.714	159.521	165.413	191.68	154.854	169.192
830	Myoglobin	240.5		312.922	248.586	275.389	201.069	240.099	190.285	215.707	219.73
831	NAIP	362		424.84	349.23	399.628	330.327	258.645	207.499	235.992	231.266
832	Nanog	86		150.846	149.365	125.385	101.047	88.22	107.471	98.9483	96.1321
833	NELL2	730.5		804.763	617.732	646.39	508.314	390.975	336.837	424.983	414.741
834	NEP	284.5		407.622	475.479	533.029	449.327	193.483	178.188	235.497	222.477
835	Galanin	15016		9564.7	23021.1	28975.9	14727.3	5803.98	8218.07	12241.4	7536.75
836	Nesfatin	538.5		340.995	445.606	650.398	522.676	304.259	298.687	323.561	294.439
837	Nestin	296		128.762	298.73	531.311	475.487	136.34	138.177	189.486	182.926
838	NET1	82		89.0854	144.386	147.141	110.793	44.6113	43.7329	70.748	96.1321
839	Netrin G2	638.5		421.097	644.049	645.818	457.021	531.827	425.698	507.11	493.844
840	Netrin-4	18425.5		4947.61	12459.2	27859.5	17809	29282.5	28464.1	22825.4	17753.1
841	Neuropeptide Y	684		339.123	580.746	746.584	606.797	435.085	289.847	399.751	360.907
842	NF1	16026.5		4940.87	15647.1	20263.1	9303.02	10393.9	11277.5	9785.99	13525.5
843	NM23-H1/H2	163.5		71.4929	316.512	403.636	242.103	56.6413	55.364	59.8637	86.2442
844	Presenilin 2	109		32.5648	146.52	84.1624	38.9827	30.075	63.2732	23.2528	41.1995
845	Notch-1	943.5		719.421	554.43	695.056	781.193	425.561	356.842	426.467	301.58
846	NPTX1	1534.5		1731.93	1405.81	1559.58	1297.2	1150.87	957.006	1081.01	1034.38
847	NPTXR	408		540.876	593.549	708.796	596.026	253.633	237.74	271.613	226.872
848	Progesterone	610		807.758	605.64	665.856	503.698	477.692	394.061	460.11	380.134
849	Ntn1	1037.5		1295.48	1069.74	1095.26	875.573	627.565	490.832	622.879	597.118
850	OCT3/4	385.5		220.093	227.96	381.88	329.814	110.776	98.6317	146.443	145.022
851	Omentin	430.5		331.637	525.268	628.069	507.801	273.181	235.413	291.897	248.295
852	Osteocalcin	343		303.564	407.554	428.255	333.405	260.149	238.67	267.655	216.984
853	Osteopontin	40994		15469	38585	29798.1	27947.5	27584.3	29930.5	24512.5	15970.6
854	OX40	139		116.784	122.693	141.416	97.9698	48.12	26.0537	44.032	30.7623
855	p21	13890		11487.2	15113.3	18599.9	13239.3	5456.61	6968.42	5704.37	6377.13
856	p27	326.5		128.013	201.287	303.443	183.116	276.69	164.231	182.56	174.136
857	p53	238		101.812	252.498	499.249	318.017	240.6	176.327	188.002	229.618
858	PAI-1	478.5		263.139	370.924	399.628	269.289	287.718	297.291	321.582	335.089
859	PAK7	392		217.848	401.864	153.439	228.254	229.071	244.253	204.328	270.818
860	Pappalysin-1	237		177.422	142.253	218.135	220.047	84.21	74.439	92.5166	69.2151
861	Pancreatic Polypeptide	36168		29248.5	36412	38228.1	27230.5	32223.9	35297.1	36854.3	32685.5
862	Presenilin 1	430.5		641.19	527.402	566.236	419.577	314.785	331.254	325.54	258.183
863	PARK7	22		65.8783	52.6335	42.3675	29.75	62.6563	100.493	114.78	85.6949
864	Visfatin	298.5		293.832	323.269	328.634	370.336	115.789	158.183	236.486	268.62
865	P-Cadherin	333.5		371.688	444.539	764.905	561.659	225.061	207.033	209.77	213.139
866	PCAF	1564.5		127.639	557.986	87.0251	93.3534	72.18	2379.26	67.2848	3968.33
867	PD-1	3521.5		1261.05	4322.7	4371.87	4352.22	3425.54	3531.67	4082.11	2228.07
868	PTH	169		294.955	453.075	302.298	230.306	292.73	422.441	315.645	285.1
869	Troponin C	925		874.01	1163.98	1686.68	1305.41	820.547	664.368	735.186	705.884
870	PDX-1	330		167.69	334.649	660.131	418.551	374.935	174.001	222.634	247.746
871	PEDF	533		258.647	432.804	650.971	343.151	391.476	370.799	125.17	191.715
872	PEPSINOGEN I	193		62.8838	248.586	409.361	272.879	300.75	208.429	118.243	184.024
873	PEPSINOGEN II	154.5		49.4087	210.178	344.093	220.047	1.0025	50.2463	7.42112	35.1569
874	Vasopressin	1852.5		533.764	1482.63	633.795	1514.17	980.446	1274.3	1057.26	972.307
875	PGRP-S	413.5		1346.76	928.198	976.742	845.823	586.964	438.26	669.385	578.44
876	PI 16	1425.5		1722.19	1432.84	1563.59	1396.2	1442.1	1146.83	1222.51	1282.13
877	PI 3Kinase p85 beta	2511.5		4152.2	3026.78	3943.61	2918.58	1888.71	1474.36	1822.63	1384.85
878	PIM2	548		610.871	669.299	658.986	869.931	532.328	408.019	343.351	262.578
879	PKM2	293.5		315.916	314.378	371.002	293.909	157.894	148.878	153.865	196.109
880	Plasminogen	2961		12320.4	11855.3	10894.7	7532.39	8147.32	13232	16707.9	12909.2
881	Podocalyxin	748.5		757.6	722.288	1008.23	585.254	512.779	401.971	556.089	538.34
882	POMC	768.5		348.107	652.228	979.032	1060.23	429.07	551.314	480.394	398.261
883	PON1	290		147.103	339.628	364.131	381.62	254.134	267.98	180.086	216.984
884	PON2	334.5		253.781	337.85	523.868	357.513	171.428	131.199	156.338	176.334
885	PPARg2	589		699.957	573.634	664.139	402.651	419.546	368.938	401.73	366.401
886	PPP2R5C	303		303.938	438.138	493.524	373.926	251.126	214.477	232.528	200.504
887	NR3C3	1192.5		1010.26	1723.03	2143.57	1082.8	752.878	636.454	807.913	670.727
888	INSL3	2442.5		1880.15	5930.51	9427.34	2797.52	539.847	1910.76	1138.4	1159.63
889	Pro-BDNF	367		141.114	333.938	151.149	354.948	158.395	207.964	189.981	202.152
890	Procalcitonin	564.5		850.803	466.944	549.632	399.06	468.669	404.762	442.299	344.977
891	Pro-Cathepsin B	383		382.918	389.772	693.338	809.918	171.929	160.974	141.991	139.529
892	Thrombin	3646.5		3954.19	4234.5	6350.54	4983.12	4263.13	3093.41	3578.46	3272.89
893	Prohibitin	326		691.722	698.105	719.675	548.323	271.176	193.541	276.56	207.096
894	ProSAAS	16832		15427.1	16104.8	19794.2	15508.5	5595.96	9151.35	12485.3	27257
895	Prostasin	508.5		638.196	484.37	512.417	423.681	316.79	277.285	336.424	255.437
896	PSP	718.5		696.588	580.035	668.719	445.224	432.078	330.323	417.067	351.019
897	Pro-MMP-7	72		90.5826	130.872	193.516	176.448	10.5263	17.214	20.2844	24.7197
898	Pro-MMP-9	8241		4442.29	7606.25	13088.7	6421.89	4428.55	5116.75	5119.58	5282.87
899	Protein p65	241.5		117.159	159.679	210.692	122.078	109.273	85.1396	94.0009	92.2868
900	PSA-Free	541.5		341.744	583.591	695.056	423.681	454.634	298.687	331.972	286.748
901	PSA-total	68.5		81.9736	89.9748	89.3152	69.2456	61.6538	66.9951	71.7375	70.8631
902	PTHLP	4239		1341.52	2242.97	4370.72	3067.84	2468.66	4306.76	5516.86	3093.26
903	PTN	162.5		55.3977	333.227	404.209	215.431	47.6188	116.776	52.9373	76.3563
904	PTPRD	956		650.174	832.178	519.288	794.017	528.318	495.019	446.257	547.678
905	PYK2	214		231.697	138.341	237.601	182.603	120.3	116.776	125.17	97.7801
906	PYY	901.5		945.877	966.962	1087.24	1077.67	523.305	482.923	509.584	407.6
907	Ras	22160.5		26794.1	28455.5	40023	19902.2	22500.1	18620.5	17066.6	15510.8
908	RBP4	18109		11131.6	14214.9	16821.6	16554.3	21433.5	16841.8	17580.6	18201.4
909	RECK	457.5		415.857	427.825	460.317	434.452	442.103	394.992	449.72	460.885
910	RELM alpha	336.5		515.048	338.561	474.058	371.362	191.979	170.744	185.033	169.192
911	Resistin	602.5		1689.63	1521.75	1761.11	1066.9	539.847	434.538	505.626	459.786
912	RET	729.5		441.684	751.449	868.533	653.474	518.293	486.645	532.837	491.647
913	RIP1	179		102.935	230.094	279.969	227.228	98.2451	108.402	99.9378	115.358
914	ROCK1	385.5		408.745	564.743	796.394	609.362	335.838	248.905	304.266	259.831
915	ROCK2	650		224.211	707.707	1004.8	1047.4	869.669	573.646	459.615	482.858
916	ROR1	335.5		247.792	317.935	384.742	315.452	198.996	152.6	174.644	204.349
917	ROR2	146.5		54.649	178.527	366.994	306.733	115.288	81.4177	43.0425	123.049
918	ROS	631.5		277.363	974.786	1419.31	836.077	116.791	250.766	217.191	224.125
919	RYK	691		512.054	959.849	658.986	997.137	317.793	299.152	254.297	252.141
920	S100A4	296		691.722	370.568	615.473	496.004	219.046	178.188	260.729	163.15
921	S100A6	193.5		455.159	616.665	549.06	436.504	406.514	217.734	214.718	201.053
922	S100A8	260		639.319	566.165	755.172	566.788	633.58	188.424	260.729	213.688
923	S-100b	267		469.383	258.9	322.909	226.202	269.171	204.242	235.002	174.136
924	SART1	79		106.304	36.2744	49.8104	53.8577	73.6838	63.7384	75.2007	97.2307
925	SART3	17		42.6712	19.9154	23.4739	12.3103	25.5638	19.5402	31.1687	48.3407
926	SCG3	515.5		322.654	248.942	365.849	254.414	958.892	687.63	801.481	1162.37
927	Selenoprotein P	659		736.265	628.045	803.837	678.607	638.593	650.411	689.175	731.702
928	SEMA3A	520		359.336	439.561	533.029	594.487	284.71	426.163	328.508	274.114
929	Serotonin	109.5		125.393	107.045	124.24	74.8879	51.6288	67.4603	59.8637	70.8631
930	Serpin A1	64620		16474.4	38596.7	57382.2	35402.5	49894	56466.2	46842.1	58785.6
931	Serpin A12	4577.5		1200.03	4500.87	2358.84	2739.05	1140.34	3199.02	1813.72	1960
932	Serpin A3	27873		9135.75	31506.5	40854.8	22847.5	10484.7	15079.5	24127.1	20281.1
933	Serpin A4	26090.5		5157.22	16184.8	17836.1	11980.5	18832.5	16257	14467.2	21785.7
934	Serpin A5	32930.5		4686.72	24556.4	16663.6	16300.9	24894.6	18997.3	13391.7	20432.7
935	Serpin A8	1726.5		964.219	620.933	708.796	488.31	651.625	775.561	1232.9	808.608
936	Serpin A9	171.5		277.363	289.84	382.452	273.392	107.769	92.5835	120.717	123.049
937	Serpin B5	985		882.994	733.312	1086.1	749.905	511.275	473.618	455.162	472.42
938	Serpin D1	730		1020.74	841.78	822.731	647.319	379.948	458.73	496.72	308.721
939	Serpin I1	142		110.421	74.327	82.4448	83.0948	19.0475	16.2835	28.2003	24.1704
940	SERPING1	608.5		882.994	545.539	775.21	494.978	558.393	372.66	476.436	385.078
941	SERTAD2	370		418.477	299.086	227.868	165.164	227.568	162.37	215.707	142.825
942	SHBG	506.5		663.649	555.496	700.781	542.681	504.759	415.928	483.362	419.685
943	SMAC	507		799.523	484.726	670.437	481.642	341.853	250.766	281.013	270.268
944	SNCG	175.5		169.562	144.742	184.928	126.181	141.353	100.493	140.012	152.713
945	SSTR5	407.5		256.401	447.029	533.029	460.099	219.548	253.093	223.128	174.686
946	Somatotropin	154.5		190.523	192.752	222.716	160.547	134.335	166.557	136.054	116.457
947	SOST	100.5		73.7388	112.024	77.292	91.8146	18.5463	72.1128	29.1897	51.0873
948	SOX17	494		206.993	517.444	501.539	516.521	383.456	391.735	354.73	256.535
949	SOX2	3428		591.782	1925.39	2120.66	1889.12	2162.39	2095.92	1001.85	1267.3
950	SPARCL1	668		808.881	636.225	933.23	927.892	534.333	451.752	655.532	518.015
951	SPINK1	685.5		1217.63	863.118	1170.83	665.271	497.24	583.881	656.522	513.071
952	SRMS	613.5		923.793	769.231	1048.31	883.78	403.005	306.596	410.635	327.948
953	SSEA-1	413		552.854	498.951	510.7	335.97	330.825	237.74	354.73	265.874
954	SSEA-4	339.5		489.595	348.519	487.798	490.875	305.261	252.627	257.76	248.295
955	SSTR2	5343		11569.9	13319.5	13391	8776.24	1894.22	2709.58	3124.79	7522.47
956	Survivin	105.5		191.646	105.267	155.729	89.7629	82.7063	85.6049	104.39	93.9348
957	SYK	65380.5		46560.6	46448.7	74843.9	59733.3	50002.7	57801.9	63208.7	59600.8
958	Syndecan-1	260.5		468.634	366.3	849.067	554.991	183.959	149.343	124.675	113.711
959	Syndecan-3	239		296.827	205.911	357.833	284.164	53.6338	71.1823	78.1691	53.2846
960	TACE	119.5		83.8451	130.161	275.961	144.134	62.6563	125.616	54.9163	62.6232
961	TAF4	360		151.595	404.709	296.572	349.306	338.845	302.408	63.8216	249.394
962	Tyk2	172		160.578	172.837	194.089	150.289	99.7488	117.241	82.1271	58.7779
963	Tec	1057.5		835.082	1032.4	1251.56	894.551	649.62	578.763	576.869	533.945
964	TFF3	514		389.281	634.802	609.176	570.892	279.698	345.676	227.581	232.365
965	Thrombomodulin	1298.5		1720.32	874.854	814.715	529.857	389.471	370.334	841.06	590.526
966	Thymidine Kinase-1	9164.5		13377	12497.2	20608.3	10013.4	6088.19	6063.52	8984.5	8926
967	Thyroglobulin	304		507.562	293.04	405.926	293.909	283.708	208.894	266.171	196.659
968	TIM-1	322		483.607	536.292	688.185	559.094	174.435	197.263	191.96	132.388
969	TNK1	995		1679.9	1438.89	1926	1466.47	668.668	520.143	637.227	642.712
970	TOPORS	278.5		473.875	298.375	409.934	265.185	248.119	193.541	230.055	198.856
971	TPA	293.5		469.383	286.283	391.613	257.491	212.029	169.814	211.255	165.347
972	TRA-1-60	383.5		468.634	345.674	427.682	284.677	350.374	309.387	346.814	298.284
973	TRA-1-81	387		790.539	452.363	533.029	323.659	520.298	423.372	502.163	333.99
974	Transferrin	211		406.499	269.213	627.497	284.164	128.821	129.338	127.149	70.8631
975	Trappin-2	410.5		1014.75	808.706	1006.51	592.948	672.177	655.063	630.795	647.656
976	TRKB	409.5		715.303	811.551	1271.6	1022.78	279.196	282.403	297.34	273.564
977	TROPONIN I	179		183.037	352.431	370.429	374.439	96.2401	110.263	91.0324	68.6658
978	TYRO10	2731		1649.2	9524.17	3925.29	9624.12	3045.6	2212.7	4657.99	2863.64
979	TRPC1	273		214.853	291.618	269.091	256.465	102.255	167.023	53.9268	117.006
980	TRPC6	132.5		194.266	98.5099	213.555	115.409	128.821	83.7439	159.801	99.9774
981	TRPM7	50.5		37.0565	54.056	108.209	76.4267	62.155	69.7866	64.8111	106.569
982	Trypsin 1	260.5		434.572	343.54	478.638	328.276	178.445	157.252	170.686	195.56
983	TSH	5232		5317.05	3857.54	5055.47	2688.27	2748.36	2409.03	4259.23	3113.03
984	TSLP	181		405.002	495.039	588.564	548.323	118.796	99.0969	127.149	84.0469
985	TXK	1148.5		1618.14	1114.9	1770.85	1065.36	863.654	568.528	784.165	614.147
986	Uromodulin	427.5		492.964	392.973	667.574	413.422	269.673	190.75	303.771	290.594
987	TFF1	678		669.264	789.858	1134.76	624.75	577.44	620.17	524.426	475.716
988	VDUP-1	2150.5		1687.76	2417.94	1363.2	2175.34	2597.48	1986.59	2250.08	1832
989	VEGF R1	120.5		329.766	232.939	626.352	343.151	85.2125	105.145	85.5903	59.3272
990	VGF	141.5		295.704	189.907	195.806	154.905	145.864	128.873	143.97	134.036
991	VIP Receptor 2	101		775.193	702.017	512.417	427.784	42.105	86.5353	17.8107	88.4415
992	Vitamin D Receptor	66		138.868	78.5946	120.232	89.2499	37.5938	103.749	48.4847	56.0313
993	Vitamin D-BP	544.5		616.112	1253.25	751.736	582.176	405.511	592.721	414.593	513.071
994	Vitamin K-dependent protein S	595.5		394.147	503.93	192.371	360.077	313.783	299.617	251.823	290.044
995	Vitronectin	345		552.854	295.885	502.112	280.573	275.688	191.215	321.582	212.589
996	VWF	361		582.05	403.642	649.253	402.138	255.136	285.194	319.603	258.183
997	Wilms Tumor 1	697.5		990.794	598.528	924.642	625.775	493.23	443.377	631.785	495.492
998	XIAP	65399.5		48785.1	46444.4	74830.1	67107.8	65493.4	60830.6	64652.8	70740
999	ZAG	12169.5		20983	16677.3	19577.8	13319.8	8724.26	17858.8	12581.3	17869
1000	ZAP70	51112.5		42903.6	46438.7	72217.7	39356.1	40890.5	44928.1	47632.7	31695
