# Supplementary material for: Identifying biomarkers deciphering sepsis from trauma-induced sterile inflammation and trauma-induced sepsis
Source: Front Immunol. 2024 Jan 12;14:1310271. doi: 10.3389/fimmu.2023.1310271 (PMC10820703; doi:10.3389/fimmu.2023.1310271)
Supplement: Supplementary Table 3 — MALDI-Tandem Mass Tag (TMT) analysis data. [file Table_3.xlsx]

## Sheet: Sheet1
					Sepsis				Polytrauma
					day1 MP	day3 MP	day5 MP	day7 MP	day1 MP	day3 MP	day5 MP	day7 MP
Accession	Description	MW [kDa]	# Proteins	# Unique Peptides	127_C/126	128_C/126	129_C/126	130_C/126	127_N/126	128_N/126	129_N/126	131/126
Q9NYC9	Dynein heavy chain 9, axonemal OS=Homo sapiens GN=DNAH9 PE=1 SV=3 - [DYH9_HUMAN]	511.551	1	1	23.1872	4.95687	5.39183	3.54292	3.90729	15.116	10.9976	0.672712
P00738	Haptoglobin OS=Homo sapiens GN=HP PE=1 SV=1 - [HPT_HUMAN]	45.1766	1	9	17.2855	12.9772	16.0556	13.4255	6.43152	4.53595	0.889097	6.21884
P69905	Hemoglobin subunit alpha OS=Homo sapiens GN=HBA1 PE=1 SV=2 - [HBA_HUMAN]	15.2479	1	4	12.4962	16.1967	9.63004	12.9247	3.45554	6.18149	2.58159	5.03678
Q5T619	Zinc finger protein 648 OS=Homo sapiens GN=ZNF648 PE=2 SV=1 - [ZN648_HUMAN]	62.3011	1	1	12.4424	9.61627	8.9295	11.8712	2.7649	6.31663	2.14571	3.99638
Q13367	AP-3 complex subunit beta-2 OS=Homo sapiens GN=AP3B2 PE=1 SV=2 - [AP3B2_HUMAN]	118.985	1	1	10.5889	25.8767	16.3512	43.5943	3.87941	2.01544	0.777452	20.2306
P19013	Keratin, type II cytoskeletal 4 OS=Homo sapiens GN=KRT4 PE=1 SV=4 - [K2C4_HUMAN]	57.2498	1	8	10.3263	3.93344	3.20938	2.06011	1.75845	1.72103	0.644496	0.616891
P68871	Hemoglobin subunit beta OS=Homo sapiens GN=HBB PE=1 SV=2 - [HBB_HUMAN]	15.9883	1	4	9.71947	9.80051	6.61008	10.2053	2.39779	4.32189	1.89747	3.93374
Q8TEU7	Rap guanine nucleotide exchange factor 6 OS=Homo sapiens GN=RAPGEF6 PE=1 SV=2 - [RPGF6_HUMAN]	179.31	1	1	8.67878	6.32296	10.2984	6.94281	9.9651	8.65931	1.81989	5.70461
P01009	Alpha-1-antitrypsin OS=Homo sapiens GN=SERPINA1 PE=1 SV=3 - [A1AT_HUMAN]	46.707	2	17	7.97513	6.05885	8.67152	6.79507	9.63356	8.11055	1.62285	5.54474
P02763	Alpha-1-acid glycoprotein 1 OS=Homo sapiens GN=ORM1 PE=1 SV=1 - [A1AG1_HUMAN]	23.4968	1	5	7.38256	5.35731	8.79399	6.08443	6.21408	5.47084	2.14318	6.27997
P02042	Hemoglobin subunit delta OS=Homo sapiens GN=HBD PE=1 SV=2 - [HBD_HUMAN]	16.0453	1	4	6.45251	6.02717	5.56913	7.03872	1.83906	2.71358	1.40187	3.18984
P13646	Keratin, type I cytoskeletal 13 OS=Homo sapiens GN=KRT13 PE=1 SV=4 - [K1C13_HUMAN]	49.5574	10	10	5.74323	2.58842	1.64441	1.35409	1.20165	1.2571	0.804923	0.391383
P42765	3-ketoacyl-CoA thiolase, mitochondrial OS=Homo sapiens GN=ACAA2 PE=1 SV=2 - [THIM_HUMAN]	41.8976	1	2	5.71652	5.20579	5.64612	6.38175	3.94635	3.13637	6.119	4.94657
A0A075B6R2	Immunoglobulin heavy variable 4-4 OS=Homo sapiens GN=IGHV4-4 PE=3 SV=2 - [HV404_HUMAN]	12.8396	1	1	5.64236	5.63099	4.45715	4.80634	1.0969	1.13112	0.666099	0.800631
Q8NDA8	Maestro heat-like repeat-containing protein family member 1 OS=Homo sapiens GN=MROH1 PE=2 SV=3 - [MROH1_HUMAN]	181.134	1	1	5.20915	2.8088	4.27674	4.67418	2.26844	1.73239	0.84219	2.20126
P02730	Band 3 anion transport protein OS=Homo sapiens GN=SLC4A1 PE=1 SV=3 - [B3AT_HUMAN]	101.727	1	2	5.05267	3.938	3.16379	4.09021	1.6845	2.02241	2.48444	3.62264
P27448	MAP/microtubule affinity-regulating kinase 3 OS=Homo sapiens GN=MARK3 PE=1 SV=4 - [MARK3_HUMAN]	84.4361	1	1	4.62066	3.43195	5.78943	4.2287	4.79008	3.50242	1.56183	4.43377
P14780	Matrix metalloproteinase-9 OS=Homo sapiens GN=MMP9 PE=1 SV=3 - [MMP9_HUMAN]	78.4084	1	7	4.61315	5.37645	10.7333	3.8054	1.79665	2.59489	3.15911	3.80282
P00918	Carbonic anhydrase 2 OS=Homo sapiens GN=CA2 PE=1 SV=2 - [CAH2_HUMAN]	29.2279	1	1	4.5403	5.82653	4.3859	4.71874	2.54779	3.33706	2.73969	2.97952
P02741	C-reactive protein OS=Homo sapiens GN=CRP PE=1 SV=1 - [CRP_HUMAN]	25.0227	1	2	4.35518	11.9386	8.87829	2.47513	9.0418	17.2938	16.532	4.6115
P16157	Ankyrin-1 OS=Homo sapiens GN=ANK1 PE=1 SV=3 - [ANK1_HUMAN]	206.137	1	3	4.28259	3.9458	2.90557	3.41579	5.18187	2.46746	2.52391	2.15009
P19652	Alpha-1-acid glycoprotein 2 OS=Homo sapiens GN=ORM2 PE=1 SV=2 - [A1AG2_HUMAN]	23.5876	1	3	4.21162	2.74729	4.6169	3.91395	3.54221	3.305	1.4936	3.93891
P06703	Protein S100-A6 OS=Homo sapiens GN=S100A6 PE=1 SV=1 - [S10A6_HUMAN]	10.1733	1	1	4.09801	2.56504	3.57261	3.68708	5.53569	3.63042	7.50583	2.66138
P02775	Platelet basic protein OS=Homo sapiens GN=PPBP PE=1 SV=3 - [CXCL7_HUMAN]	13.8854	1	4	4.01486	2.25993	4.5563	3.7873	3.95859	2.84261	3.44364	5.76527
P07996	Thrombospondin-1 OS=Homo sapiens GN=THBS1 PE=1 SV=2 - [TSP1_HUMAN]	129.3	2	25	3.85498	4.82762	3.36835	3.55188	2.47987	2.48507	1.87695	3.91859
Q14766	Latent-transforming growth factor beta-binding protein 1 OS=Homo sapiens GN=LTBP1 PE=1 SV=4 - [LTBP1_HUMAN]	186.673	1	1	3.76638	5.34479	3.45165	3.78314	2.99018	2.84309	2.59464	4.29903
P30043	Flavin reductase (NADPH) OS=Homo sapiens GN=BLVRB PE=1 SV=3 - [BLVRB_HUMAN]	22.1054	1	4	3.72805	4.90981	3.71265	4.47549	1.71294	3.3159	3.6193	2.51451
P0DOX3	Immunoglobulin delta heavy chain OS=Homo sapiens PE=1 SV=1 - [IGD_HUMAN]	56.1891	2	2	3.7122	2.56671	3.74235	3.69425	2.63622	2.17548	0.928834	2.71724
P02671	Fibrinogen alpha chain OS=Homo sapiens GN=FGA PE=1 SV=2 - [FIBA_HUMAN]	94.9144	1	28	3.69467	4.61187	4.79933	3.47075	4.15924	3.37657	1.72198	3.40187
P00915	Carbonic anhydrase 1 OS=Homo sapiens GN=CA1 PE=1 SV=2 - [CAH1_HUMAN]	28.8524	1	8	3.67767	3.92614	3.68683	4.54651	2.01874	3.32846	3.62777	2.55647
P00568	Adenylate kinase isoenzyme 1 OS=Homo sapiens GN=AK1 PE=1 SV=3 - [KAD1_HUMAN]	21.6213	1	3	3.61031	5.15482	3.5086	4.51484	2.23664	2.63923	3.27161	3.23252
Q96RD9	Fc receptor-like protein 5 OS=Homo sapiens GN=FCRL5 PE=1 SV=3 - [FCRL5_HUMAN]	106.371	1	2	3.56188	3.95861	5.44084	8.24095	3.72493	2.50883	3.68478	9.0597
P02679	Fibrinogen gamma chain OS=Homo sapiens GN=FGG PE=1 SV=3 - [FIBG_HUMAN]	51.4789	1	17	3.54323	3.84907	4.64399	3.17306	4.01306	3.23478	1.59755	3.49434
P02675	Fibrinogen beta chain OS=Homo sapiens GN=FGB PE=1 SV=2 - [FIBB_HUMAN]	55.8923	1	20	3.52803	4.51278	4.30674	3.18041	3.6189	3.08488	1.49685	3.1504
P50502	Hsc70-interacting protein OS=Homo sapiens GN=ST13 PE=1 SV=2 - [F10A1_HUMAN]	41.3055	2	1	3.39191	3.25714	3.14733	4.84371	3.57149	3.00603	3.09072	3.81794
P18065	Insulin-like growth factor-binding protein 2 OS=Homo sapiens GN=IGFBP2 PE=1 SV=2 - [IBP2_HUMAN]	34.7912	1	6	3.199	2.64646	2.19097	3.0327	3.56209	3.4655	4.69938	4.78061
P11277	Spectrin beta chain, erythrocytic OS=Homo sapiens GN=SPTB PE=1 SV=5 - [SPTB1_HUMAN]	246.316	1	2	3.16692	2.45319	3.3565	3.08672	2.41786	1.94925	3.48038	3.32187
P32119	Peroxiredoxin-2 OS=Homo sapiens GN=PRDX2 PE=1 SV=5 - [PRDX2_HUMAN]	21.8782	1	6	3.12158	4.00042	2.98189	3.20344	1.40887	2.57326	3.10465	1.80451
Q03591	Complement factor H-related protein 1 OS=Homo sapiens GN=CFHR1 PE=1 SV=2 - [FHR1_HUMAN]	37.626	1	2	3.07202	3.1512	2.61693	2.82527	1.42819	1.01142	0.477228	1.28313
Q9Y279	V-set and immunoglobulin domain-containing protein 4 OS=Homo sapiens GN=VSIG4 PE=1 SV=1 - [VSIG4_HUMAN]	43.959	1	2	3.0706	4.25382	6.3278	2.25686	6.24175	5.85453	3.92911	5.73945
O43790	Keratin, type II cuticular Hb6 OS=Homo sapiens GN=KRT86 PE=1 SV=1 - [KRT86_HUMAN]	53.4663	4	2	3.02138	4.3251	1.12927	0.994219	2.64822	2.26035	0.402385	0.416014
Q16378	Proline-rich protein 4 OS=Homo sapiens GN=PRR4 PE=1 SV=3 - [PROL4_HUMAN]	15.0876	1	1	2.96982	13.3789	0.978034	0.950883	1.19754	1.05369	0.82054	0.774724
P04424	Argininosuccinate lyase OS=Homo sapiens GN=ASL PE=1 SV=4 - [ARLY_HUMAN]	51.6253	1	5	2.96617	2.36898	2.49435	3.05424	2.61051	3.70118	4.22049	1.80574
P00480	Ornithine carbamoyltransferase, mitochondrial OS=Homo sapiens GN=OTC PE=1 SV=3 - [OTC_HUMAN]	39.9097	1	2	2.91366	1.48952	1.94978	2.24346	1.05468	2.4265	12.6596	0.816181
Q3ZCW2	Galectin-related protein OS=Homo sapiens GN=LGALSL PE=1 SV=2 - [LEGL_HUMAN]	18.9737	1	1	2.90693	2.00716	2.46543	2.60877	1.78664	1.31354	1.37643	2.61202
Q10587	Thyrotroph embryonic factor OS=Homo sapiens GN=TEF PE=1 SV=3 - [TEF_HUMAN]	33.227	1	1	2.89776	2.65148	3.25134	2.39633	3.01945	2.63159	1.24993	2.34499
A0A0B4J1X5	Immunoglobulin heavy variable 3-74 OS=Homo sapiens GN=IGHV3-74 PE=3 SV=1 - [HV374_HUMAN]	12.8314	3	2	2.88139	2.43968	3.14144	2.91893	3.08097	2.31057	1.38326	2.34233
P69891	Hemoglobin subunit gamma-1 OS=Homo sapiens GN=HBG1 PE=1 SV=2 - [HBG1_HUMAN]	16.1303	2	1	2.8557	3.78116	2.6139	3.44752	1.36971	2.53609	1.38023	2.20878
Q02985	Complement factor H-related protein 3 OS=Homo sapiens GN=CFHR3 PE=1 SV=2 - [FHR3_HUMAN]	37.2987	1	1	2.81867	3.6041	3.85486	2.14708	3.23219	3.28152	1.53163	2.62973
P07384	Calpain-1 catalytic subunit OS=Homo sapiens GN=CAPN1 PE=1 SV=1 - [CAN1_HUMAN]	81.8382	1	1	2.81751	4.38998	3.82376	9.06481	3.29552	2.04991	1.20717	8.24244
Q86VH2	Kinesin-like protein KIF27 OS=Homo sapiens GN=KIF27 PE=2 SV=1 - [KIF27_HUMAN]	160.184	1	1	2.76613	7.05892	4.46254	9.66392	3.05585	1.48688	2.28556	11.0582
P02750	Leucine-rich alpha-2-glycoprotein OS=Homo sapiens GN=LRG1 PE=1 SV=2 - [A2GL_HUMAN]	38.1541	1	9	2.67763	2.41884	4.56636	2.40576	4.23728	4.78796	3.96112	3.18148
P13716	Delta-aminolevulinic acid dehydratase OS=Homo sapiens GN=ALAD PE=1 SV=1 - [HEM2_HUMAN]	36.2714	1	1	2.67121	3.17252	2.58683	2.79841	1.26145	1.78269	2.98022	1.7258
P00739	Haptoglobin-related protein OS=Homo sapiens GN=HPR PE=2 SV=2 - [HPTR_HUMAN]	39.0047	1	4	2.66183	2.19876	2.17961	2.39037	1.60527	1.21052	0.714896	1.65472
Q8NBJ4	Golgi membrane protein 1 OS=Homo sapiens GN=GOLM1 PE=1 SV=1 - [GOLM1_HUMAN]	45.3058	1	6	2.6607	1.91795	3.80453	2.39371	3.79151	3.86982	2.10674	3.37368
Q8TCS8	Polyribonucleotide nucleotidyltransferase 1, mitochondrial OS=Homo sapiens GN=PNPT1 PE=1 SV=2 - [PNPT1_HUMAN]	85.8966	1	1	2.6459	1.91372	0.943243	2.42683	11.5008	1.68262	0.613171	2.48223
P31327	Carbamoyl-phosphate synthase [ammonia], mitochondrial OS=Homo sapiens GN=CPS1 PE=1 SV=2 - [CPSM_HUMAN]	164.835	2	1	2.62755	2.97655	3.59096	2.17887	2.95074	2.22497	1.50899	2.30445
Q92508	Piezo-type mechanosensitive ion channel component 1 OS=Homo sapiens GN=PIEZO1 PE=1 SV=4 - [PIEZ1_HUMAN]	286.605	1	1	2.60477	5.08205	4.01189	12.7262	1.93678	1.26732	2.54293	13.0195
P23560	Brain-derived neurotrophic factor OS=Homo sapiens GN=BDNF PE=1 SV=1 - [BDNF_HUMAN]	27.8	1	1	2.59561	8.33891	4.07734	14.8692	2.59564	1.70584	2.3988	11.578
P08519	Apolipoprotein(a) OS=Homo sapiens GN=LPA PE=1 SV=1 - [APOA_HUMAN]	500.995	1	23	2.59255	2.26161	2.1956	2.71874	0.993668	1.05727	0.831772	1.28978
P02776	Platelet factor 4 OS=Homo sapiens GN=PF4 PE=1 SV=2 - [PLF4_HUMAN]	10.8379	2	2	2.56388	2.37516	2.13272	2.77863	2.1736	1.55512	1.85738	4.5028
P42126	Enoyl-CoA delta isomerase 1, mitochondrial OS=Homo sapiens GN=ECI1 PE=1 SV=1 - [ECI1_HUMAN]	32.7952	1	1	2.55339	1.36489	1.29558	2.70405	3.79324	6.11398	10.5618	3.11461
Q92496	Complement factor H-related protein 4 OS=Homo sapiens GN=CFHR4 PE=1 SV=3 - [FHR4_HUMAN]	65.3078	1	1	2.47411	2.01736	2.78124	2.27949	1.61083	1.32028	0.799975	1.43083
P23141	Liver carboxylesterase 1 OS=Homo sapiens GN=CES1 PE=1 SV=2 - [EST1_HUMAN]	62.4812	1	3	2.45304	1.14472	2.24458	1.12884	1.29292	1.49515	3.90561	1.09281
P23528	Cofilin-1 OS=Homo sapiens GN=CFL1 PE=1 SV=3 - [COF1_HUMAN]	18.4907	1	1	2.44469	2.23573	1.70004	3.58049	6.07829	4.01269	6.13219	4.2913
Q13772	Nuclear receptor coactivator 4 OS=Homo sapiens GN=NCOA4 PE=1 SV=1 - [NCOA4_HUMAN]	69.6815	1	1	2.40012	6.30406	4.46917	8.76157	3.19236	1.8795	2.59	14.2731
P30046	D-dopachrome decarboxylase OS=Homo sapiens GN=DDT PE=1 SV=3 - [DOPD_HUMAN]	12.7037	2	1	2.38699	1.81983	2.35346	2.27889	2.96653	2.74998	4.04169	2.78266
P01011	Alpha-1-antichymotrypsin OS=Homo sapiens GN=SERPINA3 PE=1 SV=2 - [AACT_HUMAN]	47.6205	1	12	2.3833	2.24155	3.1916	2.17582	3.1076	3.39365	2.52121	2.60984
P36222	Chitinase-3-like protein 1 OS=Homo sapiens GN=CHI3L1 PE=1 SV=2 - [CH3L1_HUMAN]	42.5984	1	7	2.30517	3.20148	5.73221	1.82448	1.33171	3.89422	21.7416	1.48267
O00602	Ficolin-1 OS=Homo sapiens GN=FCN1 PE=1 SV=2 - [FCN1_HUMAN]	35.0561	1	4	2.26391	4.07394	3.64909	2.60399	1.61905	1.36971	1.67052	2.04293
Q9BYE9	Cadherin-related family member 2 OS=Homo sapiens GN=CDHR2 PE=1 SV=2 - [CDHR2_HUMAN]	141.455	1	4	2.2589	1.2454	1.27261	3.03501	1.98931	1.99813	0.877271	1.65543
P58546	Myotrophin OS=Homo sapiens GN=MTPN PE=1 SV=2 - [MTPN_HUMAN]	12.8866	1	1	2.25494	1.47132	2.26837	3.15012	3.28138	2.37658	4.38837	4.60833
P05121	Plasminogen activator inhibitor 1 OS=Homo sapiens GN=SERPINE1 PE=1 SV=1 - [PAI1_HUMAN]	45.031	1	1	2.23939	1.41685	1.16369	2.13029	1.896	1.75143	2.4449	1.56435
P06737	Glycogen phosphorylase, liver form OS=Homo sapiens GN=PYGL PE=1 SV=4 - [PYGL_HUMAN]	97.087	1	2	2.22944	2.22123	2.17903	1.84492	2.17635	1.99109	3.4172	1.45288
Q4LDE5	Sushi, von Willebrand factor type A, EGF and pentraxin domain-containing protein 1 OS=Homo sapiens GN=SVEP1 PE=1 SV=3 - [SVEP1_HUMAN]	389.912	1	8	2.22401	2.52315	1.95451	1.99953	1.73368	1.79177	1.10841	1.43486
P04275	von Willebrand factor OS=Homo sapiens GN=VWF PE=1 SV=4 - [VWF_HUMAN]	309.058	1	52	2.20074	2.77768	3.59708	2.10519	3.31789	2.86869	2.5416	3.22318
Q9UBX5	Fibulin-5 OS=Homo sapiens GN=FBLN5 PE=1 SV=1 - [FBLN5_HUMAN]	50.1467	1	6	2.19337	2.83286	2.7723	2.01893	2.81605	2.25606	1.41156	2.71886
P09486	SPARC OS=Homo sapiens GN=SPARC PE=1 SV=1 - [SPRC_HUMAN]	34.6097	1	1	2.15711	1.61794	2.30356	2.06131	2.14476	1.82875	1.65291	2.65852
P00441	Superoxide dismutase [Cu-Zn] OS=Homo sapiens GN=SOD1 PE=1 SV=2 - [SODC_HUMAN]	15.9259	1	4	2.15518	1.2979	2.05757	2.27887	1.85216	2.40999	3.73208	2.26829
P24821	Tenascin OS=Homo sapiens GN=TNC PE=1 SV=3 - [TENA_HUMAN]	240.7	1	26	2.13659	2.37892	2.62781	1.89346	3.73962	3.09776	3.19839	3.45165
P18428	Lipopolysaccharide-binding protein OS=Homo sapiens GN=LBP PE=1 SV=3 - [LBP_HUMAN]	53.3499	1	4	2.12739	3.91709	6.93679	1.82796	3.59907	5.13796	4.09771	3.01368
Q96CX2	BTB/POZ domain-containing protein KCTD12 OS=Homo sapiens GN=KCTD12 PE=1 SV=1 - [KCD12_HUMAN]	35.6787	1	1	2.11264	1.83264	1.19395	2.29313	1.37954	1.51082	1.36771	2.29688
P00451	Coagulation factor VIII OS=Homo sapiens GN=F8 PE=1 SV=1 - [FA8_HUMAN]	266.841	1	14	2.09224	2.17492	2.45702	2.00542	2.33439	2.56773	1.84796	2.42724
O75326	Semaphorin-7A OS=Homo sapiens GN=SEMA7A PE=1 SV=1 - [SEM7A_HUMAN]	74.7762	1	1	2.08943	2.65814	2.2194	1.54721	1.78805	2.09763	1.21609	1.55662
P31025	Lipocalin-1 OS=Homo sapiens GN=LCN1 PE=1 SV=1 - [LCN1_HUMAN]	19.2378	2	2	2.06692	0.882385	0.959246	0.71659	0.655203	0.575642	0.580754	0.606567
Q8TD57	Dynein heavy chain 3, axonemal OS=Homo sapiens GN=DNAH3 PE=2 SV=1 - [DYH3_HUMAN]	470.468	1	1	2.05182	1.04021	1.34178	2.33862	1.03336	1.00756	0.952481	0.824199
P34932	Heat shock 70 kDa protein 4 OS=Homo sapiens GN=HSPA4 PE=1 SV=4 - [HSP74_HUMAN]	94.2712	1	3	2.04875	1.23997	1.98928	2.59744	1.65984	1.80438	2.25759	1.56853
O95967	EGF-containing fibulin-like extracellular matrix protein 2 OS=Homo sapiens GN=EFEMP2 PE=1 SV=3 - [FBLN4_HUMAN]	49.3723	1	3	2.04733	2.27309	2.00125	2.09024	2.00182	1.62744	1.52425	2.19822
P04083	Annexin A1 OS=Homo sapiens GN=ANXA1 PE=1 SV=2 - [ANXA1_HUMAN]	38.69	1	4	2.03933	1.71159	1.05631	0.977093	0.540482	0.803017	3.72979	0.539177
P06702	Protein S100-A9 OS=Homo sapiens GN=S100A9 PE=1 SV=1 - [S10A9_HUMAN]	13.2335	1	5	2.02737	1.74653	2.72559	1.72626	5.36307	4.80532	13.3039	5.47812
Q8IWL1	Pulmonary surfactant-associated protein A2 OS=Homo sapiens GN=SFTPA2 PE=1 SV=1 - [SFPA2_HUMAN]	26.1656	2	1	2.01876	2.20942	2.19005	2.16682	2.11031	1.60628	1.63769	2.77042
P05186	Alkaline phosphatase, tissue-nonspecific isozyme OS=Homo sapiens GN=ALPL PE=1 SV=4 - [PPBT_HUMAN]	57.2686	1	2	2.01628	1.60478	2.25845	1.73591	1.92435	1.74866	1.36502	1.80179
P04179	Superoxide dismutase [Mn], mitochondrial OS=Homo sapiens GN=SOD2 PE=1 SV=2 - [SODM_HUMAN]	24.7066	1	2	2.01392	1.29479	1.25456	1.83557	1.65808	1.60081	3.22857	1.95416
P14543	Nidogen-1 OS=Homo sapiens GN=NID1 PE=1 SV=3 - [NID1_HUMAN]	136.291	1	11	2.00492	2.74548	2.86568	1.66559	2.93009	3.23119	2.9863	2.46664
O76011	Keratin, type I cuticular Ha4 OS=Homo sapiens GN=KRT34 PE=2 SV=2 - [KRT34_HUMAN]	49.3922	2	1	1.97403	2.76195	1.82844	1.56636	1.94891	1.43574	0.784957	1.43857
Q06033	Inter-alpha-trypsin inhibitor heavy chain H3 OS=Homo sapiens GN=ITIH3 PE=1 SV=2 - [ITIH3_HUMAN]	99.7865	1	21	1.97403	2.14455	2.18787	1.69994	2.54386	2.20453	1.48487	2.34473
Q9GZZ8	Extracellular glycoprotein lacritin OS=Homo sapiens GN=LACRT PE=1 SV=1 - [LACRT_HUMAN]	14.2373	1	2	1.97336	3.3992	1.59075	0.570534	0.965344	0.563649	0.669739	0.562233
P00352	Retinal dehydrogenase 1 OS=Homo sapiens GN=ALDH1A1 PE=1 SV=2 - [AL1A1_HUMAN]	54.827	1	2	1.96116	2.00338	2.15075	1.67847	1.16018	1.04992	2.56854	1.03634
P05062	Fructose-bisphosphate aldolase B OS=Homo sapiens GN=ALDOB PE=1 SV=2 - [ALDOB_HUMAN]	39.4481	1	9	1.95196	1.43121	1.65487	1.6392	0.96941	1.34342	3.23344	0.83787
Q86TH1	ADAMTS-like protein 2 OS=Homo sapiens GN=ADAMTSL2 PE=1 SV=1 - [ATL2_HUMAN]	104.553	1	4	1.94652	1.82665	2.3625	1.67764	1.5837	1.49847	1.12369	1.46871
P07307	Asialoglycoprotein receptor 2 OS=Homo sapiens GN=ASGR2 PE=1 SV=2 - [ASGR2_HUMAN]	35.07	1	1	1.9312	1.45919	1.80181	1.81753	1.79371	1.68332	1.21159	1.86706
Q9UEW3	Macrophage receptor MARCO OS=Homo sapiens GN=MARCO PE=1 SV=1 - [MARCO_HUMAN]	52.6254	1	2	1.93008	1.61506	1.1662	1.80857	0.684478	0.661348	0.848733	0.825752
Q9H299	SH3 domain-binding glutamic acid-rich-like protein 3 OS=Homo sapiens GN=SH3BGRL3 PE=1 SV=1 - [SH3L3_HUMAN]	10.4313	1	3	1.87642	0.812781	1.90816	1.72944	6.35572	2.47269	6.09446	7.32811
P07478	Trypsin-2 OS=Homo sapiens GN=PRSS2 PE=1 SV=1 - [TRY2_HUMAN]	26.471	2	2	1.86165	1.87905	1.38613	1.5715	8.22565	5.21624	1.72994	6.64433
P00558	Phosphoglycerate kinase 1 OS=Homo sapiens GN=PGK1 PE=1 SV=3 - [PGK1_HUMAN]	44.5861	2	7	1.85988	1.84045	1.8586	1.9496	2.24853	2.28494	5.79564	2.40432
P68366	Tubulin alpha-4A chain OS=Homo sapiens GN=TUBA4A PE=1 SV=1 - [TBA4A_HUMAN]	49.8924	6	2	1.84237	1.35296	1.42545	2.02411	1.58699	1.24272	5.24202	1.984
P52565	Rho GDP-dissociation inhibitor 1 OS=Homo sapiens GN=ARHGDIA PE=1 SV=3 - [GDIR1_HUMAN]	23.1927	1	1	1.84081	1.95453	1.87716	2.31448	2.49786	2.77626	6.24041	3.9481
P26447	Protein S100-A4 OS=Homo sapiens GN=S100A4 PE=1 SV=1 - [S10A4_HUMAN]	11.7207	1	2	1.83111	1.58884	1.78788	2.01747	1.5037	1.75428	2.7254	1.97922
P04792	Heat shock protein beta-1 OS=Homo sapiens GN=HSPB1 PE=1 SV=2 - [HSPB1_HUMAN]	22.7685	1	1	1.82539	1.59614	1.05108	1.12449	1.67412	1.26023	3.40105	1.81059
P0DJI8	Serum amyloid A-1 protein OS=Homo sapiens GN=SAA1 PE=1 SV=1 - [SAA1_HUMAN]	13.5235	1	2	1.8151	4.11477	5.10642	1.8527	2.64342	4.22723	3.18741	2.15168
Q14019	Coactosin-like protein OS=Homo sapiens GN=COTL1 PE=1 SV=3 - [COTL1_HUMAN]	15.935	1	2	1.81244	1.52849	1.47891	2.00531	2.73122	2.20406	4.0095	3.91697
P13987	CD59 glycoprotein OS=Homo sapiens GN=CD59 PE=1 SV=1 - [CD59_HUMAN]	14.1678	1	1	1.80802	1.04109	1.62978	1.59025	1.96139	1.62011	1.35509	1.51233
P05109	Protein S100-A8 OS=Homo sapiens GN=S100A8 PE=1 SV=1 - [S10A8_HUMAN]	10.8276	1	7	1.80342	1.55131	2.65849	1.48273	4.91752	4.4179	12.8341	4.71888
P61769	Beta-2-microglobulin OS=Homo sapiens GN=B2M PE=1 SV=1 - [B2MG_HUMAN]	13.7059	1	3	1.79524	2.9024	2.52362	2.04344	3.04206	2.02464	2.71509	3.21094
P02461	Collagen alpha-1(III) chain OS=Homo sapiens GN=COL3A1 PE=1 SV=4 - [CO3A1_HUMAN]	138.479	1	2	1.7904	1.84698	2.26174	1.41456	3.04136	2.65297	1.63439	2.97077
Q16851	UTP--glucose-1-phosphate uridylyltransferase OS=Homo sapiens GN=UGP2 PE=1 SV=5 - [UGPA_HUMAN]	56.9047	1	6	1.78721	1.53757	1.78993	1.5089	1.64958	1.78579	3.11202	1.4501
Q8N6C8	Leukocyte immunoglobulin-like receptor subfamily A member 3 OS=Homo sapiens GN=LILRA3 PE=1 SV=3 - [LIRA3_HUMAN]	47.4419	3	4	1.78127	1.97909	2.67607	1.62284	1.61536	1.48996	1.23345	1.48422
P36980	Complement factor H-related protein 2 OS=Homo sapiens GN=CFHR2 PE=1 SV=1 - [FHR2_HUMAN]	30.6306	1	4	1.77866	1.57232	1.92763	1.51565	1.79323	1.46983	0.954818	1.74854
P08493	Matrix Gla protein OS=Homo sapiens GN=MGP PE=1 SV=2 - [MGP_HUMAN]	12.3453	1	1	1.77807	1.48192	1.93189	1.87313	2.09771	1.99098	1.931	2.01597
P78417	Glutathione S-transferase omega-1 OS=Homo sapiens GN=GSTO1 PE=1 SV=2 - [GSTO1_HUMAN]	27.548	1	2	1.77302	1.22577	1.53716	1.66192	2.3291	2.36983	3.91765	2.31582
P02748	Complement component C9 OS=Homo sapiens GN=C9 PE=1 SV=2 - [CO9_HUMAN]	63.1327	1	15	1.76328	1.84287	1.96059	1.64035	1.85957	1.75556	1.01266	1.95946
Q9ULV0	Unconventional myosin-Vb OS=Homo sapiens GN=MYO5B PE=1 SV=3 - [MYO5B_HUMAN]	213.538	1	1	1.76003	1.35717	1.27224	1.33855	9.04154	2.46834	1.54988	2.17432
P17931	Galectin-3 OS=Homo sapiens GN=LGALS3 PE=1 SV=5 - [LEG3_HUMAN]	26.1361	1	1	1.74601	1.49711	1.72716	1.51224	1.41272	1.85587	1.33113	1.02364
P01023	Alpha-2-macroglobulin OS=Homo sapiens GN=A2M PE=1 SV=3 - [A2MG_HUMAN]	163.188	1	35	1.74091	1.34426	1.23926	1.87597	0.517437	0.452598	0.457073	0.574606
Q6PI73	Leukocyte immunoglobulin-like receptor subfamily A member 6 OS=Homo sapiens GN=LILRA6 PE=2 SV=2 - [LIRA6_HUMAN]	52.3659	2	1	1.71292	3.15243	1.81369	1.60466	0.816043	0.849384	0.832504	0.869603
P0DJI9	Serum amyloid A-2 protein OS=Homo sapiens GN=SAA2 PE=1 SV=1 - [SAA2_HUMAN]	13.5186	1	2	1.71012	2.77404	2.42376	1.58761	3.87198	15.73	1.73839	5.50671
P31146	Coronin-1A OS=Homo sapiens GN=CORO1A PE=1 SV=4 - [COR1A_HUMAN]	50.9938	1	3	1.70182	2.08228	1.57931	1.7189	2.48978	2.277	8.15227	3.31564
Q8WWZ8	Oncoprotein-induced transcript 3 protein OS=Homo sapiens GN=OIT3 PE=1 SV=2 - [OIT3_HUMAN]	59.9825	1	5	1.68717	1.93908	2.51835	1.48867	1.96426	2.12248	1.58821	1.86975
P07738	Bisphosphoglycerate mutase OS=Homo sapiens GN=BPGM PE=1 SV=2 - [PMGE_HUMAN]	29.9865	1	3	1.67564	2.23053	1.62688	1.86133	2.62061	2.91603	3.50253	2.75204
O00748	Cocaine esterase OS=Homo sapiens GN=CES2 PE=1 SV=1 - [EST2_HUMAN]	61.7672	1	1	1.67323	1.37939	1.65526	1.27739	1.12327	1.29792	1.17335	1.43949
P22392	Nucleoside diphosphate kinase B OS=Homo sapiens GN=NME2 PE=1 SV=1 - [NDKB_HUMAN]	17.2869	3	3	1.67018	1.36694	1.37831	2.03336	1.5396	1.55345	2.92101	2.05113
Q7L8C5	Synaptotagmin-13 OS=Homo sapiens GN=SYT13 PE=1 SV=1 - [SYT13_HUMAN]	46.8552	1	1	1.66165	1.18943	1.08948	1.64997	0.48442	0.489474	0.437101	0.504739
A0A0A0MRZ8	Immunoglobulin kappa variable 3D-11 OS=Homo sapiens GN=IGKV3D-11 PE=3 SV=6 - [KVD11_HUMAN]	12.6173	2	1	1.66	1.17711	1.51947	1.56216	0.999322	1.21335	0.65986	1.16778
P19440	Gamma-glutamyltranspeptidase 1 OS=Homo sapiens GN=GGT1 PE=1 SV=2 - [GGT1_HUMAN]	61.3718	5	5	1.65896	1.03005	1.05974	1.89706	1.749	1.26592	0.990848	1.97559
O75556	Mammaglobin-B OS=Homo sapiens GN=SCGB2A1 PE=1 SV=1 - [SG2A1_HUMAN]	10.8763	1	1	1.65757	1.14295	1.15256	1.12121	1.06342	0.981757	0.982084	1.01028
P12429	Annexin A3 OS=Homo sapiens GN=ANXA3 PE=1 SV=3 - [ANXA3_HUMAN]	36.3527	1	3	1.65499	0.465929	1.9228	1.76129	1.61025	2.21662	6.82625	2.02557
P37837	Transaldolase OS=Homo sapiens GN=TALDO1 PE=1 SV=2 - [TALDO_HUMAN]	37.5165	1	3	1.65496	1.48734	1.69577	1.5659	2.55607	2.74459	4.16022	2.43255
P0DOX2	Immunoglobulin alpha-2 heavy chain OS=Homo sapiens PE=1 SV=1 - [IGA2_HUMAN]	48.9042	1	1	1.65449	1.21858	0.85319	1.37743	0.576176	0.509452	0.67235	0.609905
Q6IN84	rRNA methyltransferase 1, mitochondrial OS=Homo sapiens GN=MRM1 PE=1 SV=1 - [MRM1_HUMAN]	38.614	1	1	1.63457	1.59117	2.0322	1.39472	1.8174	1.87094	1.42859	1.32103
P31947	14-3-3 protein sigma OS=Homo sapiens GN=SFN PE=1 SV=1 - [1433S_HUMAN]	27.7567	1	1	1.63347	1.55795	0.900485	0.684508	0.725182	1.06762	8.32153	1.1978
A0A075B759	Peptidyl-prolyl cis-trans isomerase A-like 4E OS=Homo sapiens GN=PPIAL4E PE=3 SV=1 - [PAL4E_HUMAN]	18.1852	6	1	1.6228	1.33796	1.35114	1.53498	1.91425	1.58253	3.31097	2.39875
P25786	Proteasome subunit alpha type-1 OS=Homo sapiens GN=PSMA1 PE=1 SV=1 - [PSA1_HUMAN]	29.5369	1	3	1.62183	1.29485	1.24554	1.32653	1.83284	2.15624	2.95023	1.71629
Q5SYB0	FERM and PDZ domain-containing protein 1 OS=Homo sapiens GN=FRMPD1 PE=1 SV=1 - [FRPD1_HUMAN]	173.328	1	1	1.61212	1.37233	1.44129	1.47907	1.12177	1.22346	0.95837	1.10528
P04003	C4b-binding protein alpha chain OS=Homo sapiens GN=C4BPA PE=1 SV=2 - [C4BPA_HUMAN]	66.9894	1	17	1.61204	1.7212	1.39113	1.59049	1.2044	0.956782	0.678379	1.23826
P40925	Malate dehydrogenase, cytoplasmic OS=Homo sapiens GN=MDH1 PE=1 SV=4 - [MDHC_HUMAN]	36.403	1	2	1.60932	1.39852	1.72616	1.35432	1.76178	1.73506	1.96983	1.487
O75015	Low affinity immunoglobulin gamma Fc region receptor III-B OS=Homo sapiens GN=FCGR3B PE=1 SV=2 - [FCG3B_HUMAN]	26.1992	2	3	1.60573	1.15579	1.56071	1.86622	0.784134	0.860303	0.862559	0.977993
P11047	Laminin subunit gamma-1 OS=Homo sapiens GN=LAMC1 PE=1 SV=3 - [LAMC1_HUMAN]	177.489	1	10	1.60249	2.09353	2.3345	1.32226	2.69674	2.6445	1.89755	2.20078
O00299	Chloride intracellular channel protein 1 OS=Homo sapiens GN=CLIC1 PE=1 SV=4 - [CLIC1_HUMAN]	26.9057	1	3	1.60125	1.47802	1.52575	1.8195	2.81812	2.02735	3.31796	3.60767
Q13201	Multimerin-1 OS=Homo sapiens GN=MMRN1 PE=1 SV=3 - [MMRN1_HUMAN]	138.023	1	7	1.5867	0.917881	1.62529	1.63188	1.3693	1.41602	1.20633	1.53749
Q99497	Protein deglycase DJ-1 OS=Homo sapiens GN=PARK7 PE=1 SV=2 - [PARK7_HUMAN]	19.8785	1	2	1.58596	1.7865	1.67955	1.67093	1.60712	1.72891	2.94599	1.78798
Q15485	Ficolin-2 OS=Homo sapiens GN=FCN2 PE=1 SV=2 - [FCN2_HUMAN]	33.9795	1	3	1.58399	2.02789	1.64895	1.37315	0.946361	0.890907	0.721349	1.06417
P26572	Alpha-1,3-mannosyl-glycoprotein 2-beta-N-acetylglucosaminyltransferase OS=Homo sapiens GN=MGAT1 PE=1 SV=2 - [MGAT1_HUMAN]	50.8464	1	2	1.58073	1.65121	1.89785	1.58753	1.34071	1.41517	1.14841	1.44781
Q9H173	Nucleotide exchange factor SIL1 OS=Homo sapiens GN=SIL1 PE=1 SV=1 - [SIL1_HUMAN]	52.052	1	1	1.57796	1.30851	1.38608	1.25218	1.40364	1.57264	1.36256	1.17212
P22897	Macrophage mannose receptor 1 OS=Homo sapiens GN=MRC1 PE=1 SV=1 - [MRC1_HUMAN]	165.905	1	10	1.57569	1.75201	1.53732	1.51718	1.68026	1.57382	1.20823	1.67551
P05451	Lithostathine-1-alpha OS=Homo sapiens GN=REG1A PE=1 SV=3 - [REG1A_HUMAN]	18.7188	2	1	1.57105	1.49105	1.14669	1.25688	2.23543	1.45433	1.34442	1.84531
P32754	4-hydroxyphenylpyruvate dioxygenase OS=Homo sapiens GN=HPD PE=1 SV=2 - [HPPD_HUMAN]	44.9059	1	4	1.56395	0.917681	1.47559	1.3131	0.987541	0.919512	2.77773	1.02235
Q15848	Adiponectin OS=Homo sapiens GN=ADIPOQ PE=1 SV=1 - [ADIPO_HUMAN]	26.397	1	2	1.56294	1.18437	1.47083	1.81256	0.903681	0.767261	0.818918	1.03288
P10645	Chromogranin-A OS=Homo sapiens GN=CHGA PE=1 SV=7 - [CMGA_HUMAN]	50.6577	1	6	1.56124	1.03034	1.89109	1.46443	4.31939	8.07505	3.7023	4.72247
P06744	Glucose-6-phosphate isomerase OS=Homo sapiens GN=GPI PE=1 SV=4 - [G6PI_HUMAN]	63.1072	1	3	1.55931	1.68619	1.91573	1.44221	2.50463	2.94189	6.90993	2.66887
P05976	Myosin light chain 1/3, skeletal muscle isoform OS=Homo sapiens GN=MYL1 PE=2 SV=3 - [MYL1_HUMAN]	21.1318	3	5	1.55598	1.52815	1.58944	1.52205	9.23288	10.4651	6.72559	5.90459
Q06323	Proteasome activator complex subunit 1 OS=Homo sapiens GN=PSME1 PE=1 SV=1 - [PSME1_HUMAN]	28.705	1	2	1.54843	1.39891	1.36889	1.28585	1.39653	1.61416	2.66232	1.79077
P02538	Keratin, type II cytoskeletal 6A OS=Homo sapiens GN=KRT6A PE=1 SV=3 - [K2C6A_HUMAN]	60.0083	6	1	1.54449	1.9257	1.87354	1.49434	1.96656	1.80551	2.08939	1.96862
P23142	Fibulin-1 OS=Homo sapiens GN=FBLN1 PE=1 SV=4 - [FBLN1_HUMAN]	77.1624	1	10	1.54101	1.61141	1.60483	1.55148	1.37436	1.33501	1.18366	1.35101
P14625	Endoplasmin OS=Homo sapiens GN=HSP90B1 PE=1 SV=1 - [ENPL_HUMAN]	92.4113	2	15	1.53304	1.16171	1.5579	1.42281	2.11734	2.01878	1.84253	1.79717
P07477	Trypsin-1 OS=Homo sapiens GN=PRSS1 PE=1 SV=1 - [TRY1_HUMAN]	26.5411	2	2	1.52604	1.16014	1.06362	1.4885	2.00519	1.65733	0.696476	2.19817
P20062	Transcobalamin-2 OS=Homo sapiens GN=TCN2 PE=1 SV=3 - [TCO2_HUMAN]	47.5046	1	2	1.52509	1.2233	1.67406	1.37107	1.53655	1.3969	1.3959	1.58895
P28838	Cytosol aminopeptidase OS=Homo sapiens GN=LAP3 PE=1 SV=3 - [AMPL_HUMAN]	56.1308	1	1	1.52423	1.9087	1.74027	1.29801	1.11949	1.03976	1.81766	1.23175
Q13228	Selenium-binding protein 1 OS=Homo sapiens GN=SELENBP1 PE=1 SV=2 - [SBP1_HUMAN]	52.3576	1	4	1.52138	1.60896	1.43937	1.64953	1.45767	1.74022	2.60335	1.56162
P05160	Coagulation factor XIII B chain OS=Homo sapiens GN=F13B PE=1 SV=3 - [F13B_HUMAN]	75.4612	1	3	1.50638	1.30379	1.23776	1.54725	1.05995	0.862642	0.617216	0.821878
P80188	Neutrophil gelatinase-associated lipocalin OS=Homo sapiens GN=LCN2 PE=1 SV=2 - [NGAL_HUMAN]	22.5737	1	1	1.49893	1.33316	1.87954	1.49989	1.49547	1.45062	1.74573	1.2191
P31946	14-3-3 protein beta/alpha OS=Homo sapiens GN=YWHAB PE=1 SV=3 - [1433B_HUMAN]	28.0648	1	2	1.49144	1.86602	1.65114	2.54354	2.37579	2.50726	5.95128	2.93025
P60174	Triosephosphate isomerase OS=Homo sapiens GN=TPI1 PE=1 SV=3 - [TPIS_HUMAN]	30.7717	1	4	1.48597	1.56549	1.56565	1.42297	1.68785	1.87308	5.57737	1.97259
Q9H0U4	Ras-related protein Rab-1B OS=Homo sapiens GN=RAB1B PE=1 SV=1 - [RAB1B_HUMAN]	22.1572	22	1	1.47378	1.14136	1.25637	1.53569	1.11483	1.30625	2.58925	1.34344
P20827	Ephrin-A1 OS=Homo sapiens GN=EFNA1 PE=1 SV=2 - [EFNA1_HUMAN]	23.7719	1	1	1.47234	1.58546	1.96734	1.48427	2.08399	2.16916	2.42562	2.10477
P40926	Malate dehydrogenase, mitochondrial OS=Homo sapiens GN=MDH2 PE=1 SV=3 - [MDHM_HUMAN]	35.4807	1	1	1.47207	0.708005	1.10036	1.27564	1.09871	1.22688	1.2085	1.29339
P13667	Protein disulfide-isomerase A4 OS=Homo sapiens GN=PDIA4 PE=1 SV=2 - [PDIA4_HUMAN]	72.887	1	2	1.46997	1.289	1.51326	1.27632	1.88012	1.70306	2.09996	1.79226
P00338	L-lactate dehydrogenase A chain OS=Homo sapiens GN=LDHA PE=1 SV=2 - [LDHA_HUMAN]	36.6654	3	5	1.46953	1.41045	1.40361	1.65476	2.55693	2.21459	3.13611	2.13464
P49913	Cathelicidin antimicrobial peptide OS=Homo sapiens GN=CAMP PE=1 SV=1 - [CAMP_HUMAN]	19.2892	1	3	1.45621	1.32362	1.35129	1.49734	1.37874	1.05678	0.95906	1.62333
P27797	Calreticulin OS=Homo sapiens GN=CALR PE=1 SV=1 - [CALR_HUMAN]	48.1118	1	5	1.45421	1.02912	1.50598	1.36334	2.20964	2.39174	2.7599	2.14735
P13688	Carcinoembryonic antigen-related cell adhesion molecule 1 OS=Homo sapiens GN=CEACAM1 PE=1 SV=2 - [CEAM1_HUMAN]	57.5247	3	2	1.45126	1.11403	1.42114	1.65299	1.64095	1.77825	1.52055	1.67719
P30740	Leukocyte elastase inhibitor OS=Homo sapiens GN=SERPINB1 PE=1 SV=1 - [ILEU_HUMAN]	42.7147	1	2	1.45065	1.8099	1.7847	2.05649	3.14837	3.28197	9.32346	2.85551
P62258	14-3-3 protein epsilon OS=Homo sapiens GN=YWHAE PE=1 SV=1 - [1433E_HUMAN]	29.1554	1	3	1.45034	1.613	2.06778	1.71325	2.47214	2.67168	5.33222	2.62752
A0A0C4DH38	Immunoglobulin heavy variable 5-51 OS=Homo sapiens GN=IGHV5-51 PE=3 SV=1 - [HV551_HUMAN]	12.6663	1	1	1.45019	1.25457	1.25013	1.89863	0.928975	0.719495	0.955916	1.24309
P24043	Laminin subunit alpha-2 OS=Homo sapiens GN=LAMA2 PE=1 SV=4 - [LAMA2_HUMAN]	343.684	1	10	1.4496	1.81324	1.81644	0.968407	1.70817	1.84467	1.33479	1.35589
Q16143	Beta-synuclein OS=Homo sapiens GN=SNCB PE=1 SV=1 - [SYUB_HUMAN]	14.279	2	1	1.44914	1.50827	1.50998	1.61421	1.47042	2.10317	2.03667	1.48464
Q9NZK5	Adenosine deaminase CECR1 OS=Homo sapiens GN=CECR1 PE=1 SV=2 - [CECR1_HUMAN]	58.8952	1	2	1.43656	1.14773	1.19334	1.43887	1.05559	0.892585	0.78688	1.04178
P07737	Profilin-1 OS=Homo sapiens GN=PFN1 PE=1 SV=2 - [PROF1_HUMAN]	15.0446	1	5	1.43495	1.61279	1.27334	1.6845	2.79015	2.11169	6.10989	4.20893
P04632	Calpain small subunit 1 OS=Homo sapiens GN=CAPNS1 PE=1 SV=1 - [CPNS1_HUMAN]	28.2977	1	1	1.43373	1.8531	1.53725	1.71933	2.70669	3.22462	3.62466	3.42191
P68431	Histone H3.1 OS=Homo sapiens GN=HIST1H3A PE=1 SV=2 - [H31_HUMAN]	15.3945	4	1	1.43058	1.62484	0.826768	0.976377	0.783926	1.28602	2.9408	0.75769
P00325	Alcohol dehydrogenase 1B OS=Homo sapiens GN=ADH1B PE=1 SV=2 - [ADH1B_HUMAN]	39.8286	3	2	1.41313	1.08209	1.16994	0.94005	0.745197	0.449762	0.694664	0.735643
Q9BXR6	Complement factor H-related protein 5 OS=Homo sapiens GN=CFHR5 PE=1 SV=1 - [FHR5_HUMAN]	64.3771	1	8	1.41298	2.02706	2.01236	1.27608	1.74074	1.59888	0.788078	1.71604
P11142	Heat shock cognate 71 kDa protein OS=Homo sapiens GN=HSPA8 PE=1 SV=1 - [HSP7C_HUMAN]	70.8542	2	3	1.40803	1.32414	1.28883	1.4897	1.76486	1.52785	2.6322	1.96707
P28070	Proteasome subunit beta type-4 OS=Homo sapiens GN=PSMB4 PE=1 SV=4 - [PSB4_HUMAN]	29.1855	1	3	1.40157	1.30919	1.38934	1.33911	1.92252	2.11642	2.68559	1.70312
P52566	Rho GDP-dissociation inhibitor 2 OS=Homo sapiens GN=ARHGDIB PE=1 SV=3 - [GDIR2_HUMAN]	22.9736	1	4	1.39261	1.32265	1.37576	1.50894	1.95721	2.00138	5.74694	2.75466
P37802	Transgelin-2 OS=Homo sapiens GN=TAGLN2 PE=1 SV=3 - [TAGL2_HUMAN]	22.3772	1	6	1.39154	1.19724	1.13966	1.71011	2.49298	1.62725	2.431	3.23919
P52907	F-actin-capping protein subunit alpha-1 OS=Homo sapiens GN=CAPZA1 PE=1 SV=3 - [CAZA1_HUMAN]	32.9023	1	1	1.38233	0.813986	1.10635	1.23603	1.19699	1.1814	2.86237	1.56512
P61981	14-3-3 protein gamma OS=Homo sapiens GN=YWHAG PE=1 SV=2 - [1433G_HUMAN]	28.2849	1	3	1.38041	1.33971	1.74938	1.34175	3.13932	3.96337	7.94823	2.7269
A1L4H1	Soluble scavenger receptor cysteine-rich domain-containing protein SSC5D OS=Homo sapiens GN=SSC5D PE=1 SV=3 - [SRCRL_HUMAN]	165.639	1	8	1.38003	0.945393	1.09873	1.45426	0.870856	0.795037	0.615871	0.955844
Q9Y5C1	Angiopoietin-related protein 3 OS=Homo sapiens GN=ANGPTL3 PE=1 SV=1 - [ANGL3_HUMAN]	53.6042	1	7	1.3775	1.44146	1.7919	1.28016	1.7125	1.51654	1.15457	1.16312
P01033	Metalloproteinase inhibitor 1 OS=Homo sapiens GN=TIMP1 PE=1 SV=1 - [TIMP1_HUMAN]	23.1555	1	1	1.37335	1.74045	2.04629	1.67491	1.49635	1.83583	3.07412	1.46006
Q86VB7	Scavenger receptor cysteine-rich type 1 protein M130 OS=Homo sapiens GN=CD163 PE=1 SV=2 - [C163A_HUMAN]	125.369	1	12	1.37083	1.2235	1.48904	1.25562	0.863993	0.71535	0.996741	0.864068
Q9Y6R7	IgGFc-binding protein OS=Homo sapiens GN=FCGBP PE=1 SV=3 - [FCGBP_HUMAN]	571.639	1	7	1.36384	1.16926	1.07689	1.19878	1.12172	0.941505	0.894939	1.02926
Q03154	Aminoacylase-1 OS=Homo sapiens GN=ACY1 PE=1 SV=1 - [ACY1_HUMAN]	45.856	1	5	1.35982	0.764056	1.31775	1.12338	1.29504	1.72445	3.49159	1.11134
P00492	Hypoxanthine-guanine phosphoribosyltransferase OS=Homo sapiens GN=HPRT1 PE=1 SV=2 - [HPRT_HUMAN]	24.5636	1	1	1.35829	1.72284	1.39245	1.62393	1.61815	1.84669	2.83279	1.94889
P00367	Glutamate dehydrogenase 1, mitochondrial OS=Homo sapiens GN=GLUD1 PE=1 SV=2 - [DHE3_HUMAN]	61.3592	2	2	1.35588	0.964083	0.86116	1.1458	1.23366	1.78539	2.05144	0.95202
P60900	Proteasome subunit alpha type-6 OS=Homo sapiens GN=PSMA6 PE=1 SV=1 - [PSA6_HUMAN]	27.3818	1	4	1.35435	1.42709	1.31167	1.3164	1.86169	2.07874	2.94961	1.76064
O95479	GDH/6PGL endoplasmic bifunctional protein OS=Homo sapiens GN=H6PD PE=1 SV=2 - [G6PE_HUMAN]	88.8364	1	8	1.35433	1.47973	1.57748	1.2233	1.00568	1.09205	1.02958	0.957531
O14786	Neuropilin-1 OS=Homo sapiens GN=NRP1 PE=1 SV=3 - [NRP1_HUMAN]	103.069	1	5	1.34982	1.2605	1.35728	1.31173	1.24213	1.20493	1.09312	1.1411
Q9UKX2	Myosin-2 OS=Homo sapiens GN=MYH2 PE=1 SV=1 - [MYH2_HUMAN]	222.906	5	3	1.34876	1.27444	1.17259	1.02659	11.2193	8.02435	2.35268	6.48116
P14314	Glucosidase 2 subunit beta OS=Homo sapiens GN=PRKCSH PE=1 SV=2 - [GLU2B_HUMAN]	59.3878	1	4	1.3477	0.865192	1.30752	0.972635	1.91848	2.05024	2.21609	1.64508
Q9Y4L1	Hypoxia up-regulated protein 1 OS=Homo sapiens GN=HYOU1 PE=1 SV=1 - [HYOU1_HUMAN]	111.266	1	5	1.34721	1.09961	1.44141	1.42637	1.77676	1.5564	1.17494	1.68736
Q15942	Zyxin OS=Homo sapiens GN=ZYX PE=1 SV=1 - [ZYX_HUMAN]	61.2382	1	3	1.34688	1.46257	1.35828	1.50787	2.6074	1.77196	2.41827	3.27551
A0A075B6H9	Immunoglobulin lambda variable 4-69 OS=Homo sapiens GN=IGLV4-69 PE=1 SV=1 - [LV469_HUMAN]	12.7652	1	1	1.34622	2.00662	1.23586	1.25832	0.877861	0.733271	0.738008	1.63571
Q86UD1	Out at first protein homolog OS=Homo sapiens GN=OAF PE=2 SV=1 - [OAF_HUMAN]	30.6686	1	2	1.34237	1.3196	1.60823	1.41036	1.77638	1.59015	1.52267	1.85625
Q12805	EGF-containing fibulin-like extracellular matrix protein 1 OS=Homo sapiens GN=EFEMP1 PE=1 SV=2 - [FBLN3_HUMAN]	54.6042	1	4	1.34065	1.37503	1.42026	1.28058	1.36107	1.17504	0.864271	1.34701
Q9UHL4	Dipeptidyl peptidase 2 OS=Homo sapiens GN=DPP7 PE=1 SV=3 - [DPP2_HUMAN]	54.3072	1	1	1.34007	1.25093	1.21103	0.910077	1.90535	1.94594	2.07964	1.68132
Q96HD1	Cysteine-rich with EGF-like domain protein 1 OS=Homo sapiens GN=CRELD1 PE=1 SV=3 - [CREL1_HUMAN]	45.4088	1	3	1.33784	1.25914	2.127	1.3678	3.10778	3.12206	2.08478	2.23682
P08123	Collagen alpha-2(I) chain OS=Homo sapiens GN=COL1A2 PE=1 SV=7 - [CO1A2_HUMAN]	129.235	1	2	1.33403	1.60762	1.4695	1.14694	2.74783	1.94336	1.43254	2.37563
Q92743	Serine protease HTRA1 OS=Homo sapiens GN=HTRA1 PE=1 SV=1 - [HTRA1_HUMAN]	51.2546	1	1	1.33077	1.83694	2.26886	1.7602	2.19926	2.1371	2.36269	2.336
P63104	14-3-3 protein zeta/delta OS=Homo sapiens GN=YWHAZ PE=1 SV=1 - [1433Z_HUMAN]	27.7277	1	4	1.32766	1.06198	1.12899	1.37649	2.41374	1.98611	3.71913	2.84593
P25788	Proteasome subunit alpha type-3 OS=Homo sapiens GN=PSMA3 PE=1 SV=2 - [PSA3_HUMAN]	28.4151	1	2	1.32012	1.15041	1.21424	1.1195	1.5073	1.40534	2.81341	1.39224
Q8NBP7	Proprotein convertase subtilisin/kexin type 9 OS=Homo sapiens GN=PCSK9 PE=1 SV=3 - [PCSK9_HUMAN]	74.2391	1	7	1.30977	1.56286	2.25745	1.57673	3.0469	2.84039	1.53223	1.61393
P31949	Protein S100-A11 OS=Homo sapiens GN=S100A11 PE=1 SV=2 - [S10AB_HUMAN]	11.7328	1	1	1.30912	1.09872	1.44399	0.884316	1.29068	1.46223	4.75623	1.22507
P17174	Aspartate aminotransferase, cytoplasmic OS=Homo sapiens GN=GOT1 PE=1 SV=3 - [AATC_HUMAN]	46.2185	1	7	1.30767	1.20096	1.39256	1.25966	1.61736	2.26645	3.55532	1.40828
P02788	Lactotransferrin OS=Homo sapiens GN=LTF PE=1 SV=6 - [TRFL_HUMAN]	78.1319	1	3	1.30697	5.51853	0.9121	0.681781	0.687012	1.14495	0.675272	0.556384
P24298	Alanine aminotransferase 1 OS=Homo sapiens GN=GPT PE=1 SV=3 - [ALAT1_HUMAN]	54.6022	1	3	1.30025	1.21266	1.0884	1.52301	1.61812	1.80493	2.54427	1.19143
P08571	Monocyte differentiation antigen CD14 OS=Homo sapiens GN=CD14 PE=1 SV=2 - [CD14_HUMAN]	40.0507	1	6	1.29654	1.4016	1.93949	1.19851	2.17732	2.32522	1.97643	1.70619
P04040	Catalase OS=Homo sapiens GN=CAT PE=1 SV=3 - [CATA_HUMAN]	59.7188	1	10	1.29406	1.77025	1.46977	1.58813	1.60392	2.01176	2.58483	1.75472
Q9HBR0	Putative sodium-coupled neutral amino acid transporter 10 OS=Homo sapiens GN=SLC38A10 PE=1 SV=2 - [S38AA_HUMAN]	119.687	1	6	1.29149	0.640564	1.09947	1.106	1.32136	1.34984	1.25654	1.29384
Q9UJJ9	N-acetylglucosamine-1-phosphotransferase subunit gamma OS=Homo sapiens GN=GNPTG PE=1 SV=1 - [GNPTG_HUMAN]	33.9522	1	2	1.291	1.11978	1.24127	1.16633	1.46277	1.23706	1.03627	1.33307
P05362	Intercellular adhesion molecule 1 OS=Homo sapiens GN=ICAM1 PE=1 SV=2 - [ICAM1_HUMAN]	57.789	1	7	1.29096	1.06312	1.48954	1.28682	1.07439	1.21013	1.23453	0.996375
P08567	Pleckstrin OS=Homo sapiens GN=PLEK PE=1 SV=3 - [PLEK_HUMAN]	40.0994	1	2	1.286	1.34555	1.00913	1.63543	1.88825	1.46607	1.46725	2.70223
P20851	C4b-binding protein beta chain OS=Homo sapiens GN=C4BPB PE=1 SV=1 - [C4BPB_HUMAN]	28.3384	1	4	1.28443	0.955226	1.24362	1.32101	1.07144	0.965654	0.730258	1.15599
P16930	Fumarylacetoacetase OS=Homo sapiens GN=FAH PE=1 SV=2 - [FAAA_HUMAN]	46.3442	1	3	1.28033	0.976384	1.03517	1.30695	1.33901	1.41015	1.56391	1.10859
P59998	Actin-related protein 2/3 complex subunit 4 OS=Homo sapiens GN=ARPC4 PE=1 SV=3 - [ARPC4_HUMAN]	19.6543	1	1	1.2798	1.0894	1.23371	1.58201	1.93745	1.78304	5.0638	2.71953
P07451	Carbonic anhydrase 3 OS=Homo sapiens GN=CA3 PE=1 SV=3 - [CAH3_HUMAN]	29.5387	1	3	1.27877	1.61932	1.62665	2.68109	4.94517	8.84183	21.4027	4.92393
Q92692	Nectin-2 OS=Homo sapiens GN=NECTIN2 PE=1 SV=1 - [NECT2_HUMAN]	57.7059	1	1	1.2718	1.42903	1.58637	1.12863	1.92755	1.83139	1.38568	1.85913
Q3LXA3	Triokinase/FMN cyclase OS=Homo sapiens GN=TKFC PE=1 SV=2 - [TKFC_HUMAN]	58.91	1	1	1.26718	1.0748	1.80158	0.925296	1.06307	0.822523	1.53072	0.953048
Q96NZ9	Proline-rich acidic protein 1 OS=Homo sapiens GN=PRAP1 PE=1 SV=2 - [PRAP1_HUMAN]	17.1969	1	3	1.26349	0.879693	1.38178	1.29946	2.33544	1.63493	1.18042	1.59437
P53634	Dipeptidyl peptidase 1 OS=Homo sapiens GN=CTSC PE=1 SV=2 - [CATC_HUMAN]	51.8203	1	1	1.2595	1.08104	1.58414	1.26197	1.2521	1.43498	1.21351	1.01162
O75083	WD repeat-containing protein 1 OS=Homo sapiens GN=WDR1 PE=1 SV=4 - [WDR1_HUMAN]	66.1519	1	4	1.25281	1.36013	1.17748	1.47211	2.00477	1.46649	2.04571	2.43342
P29401	Transketolase OS=Homo sapiens GN=TKT PE=1 SV=3 - [TKT_HUMAN]	67.8347	1	8	1.25197	1.13935	1.12881	1.11098	1.72617	1.84746	3.55633	1.76312
O60462	Neuropilin-2 OS=Homo sapiens GN=NRP2 PE=1 SV=2 - [NRP2_HUMAN]	104.792	1	6	1.24944	1.15428	1.24528	1.38941	1.44016	1.34309	1.13544	1.37289
P16581	E-selectin OS=Homo sapiens GN=SELE PE=1 SV=1 - [LYAM2_HUMAN]	66.6108	1	1	1.2478	1.3262	2.00972	1.35034	0.66561	0.865024	0.666824	0.68935
P01031	Complement C5 OS=Homo sapiens GN=C5 PE=1 SV=4 - [CO5_HUMAN]	188.186	1	46	1.24381	1.19106	1.17973	1.25767	1.22193	1.06817	0.781266	1.31472
P30086	Phosphatidylethanolamine-binding protein 1 OS=Homo sapiens GN=PEBP1 PE=1 SV=3 - [PEBP1_HUMAN]	21.0437	1	2	1.24103	1.35409	1.16737	1.25362	1.3513	1.29405	2.44221	1.42669
P22692	Insulin-like growth factor-binding protein 4 OS=Homo sapiens GN=IGFBP4 PE=1 SV=2 - [IBP4_HUMAN]	27.9155	1	4	1.24039	0.952051	1.68294	1.23845	1.94536	1.64396	1.80873	1.75942
Q9HDC9	Adipocyte plasma membrane-associated protein OS=Homo sapiens GN=APMAP PE=1 SV=2 - [APMAP_HUMAN]	46.4509	1	6	1.23877	0.888736	1.24104	1.25127	1.04606	0.93988	1.04013	1.19322
P08174	Complement decay-accelerating factor OS=Homo sapiens GN=CD55 PE=1 SV=4 - [DAF_HUMAN]	41.3736	1	2	1.23758	1.25327	1.51057	1.17865	1.42173	1.20828	1.07546	1.37977
P07359	Platelet glycoprotein Ib alpha chain OS=Homo sapiens GN=GP1BA PE=1 SV=2 - [GP1BA_HUMAN]	71.4952	1	3	1.2354	1.60391	1.26376	1.11151	1.19724	1.05752	0.865792	1.09393
Q14624	Inter-alpha-trypsin inhibitor heavy chain H4 OS=Homo sapiens GN=ITIH4 PE=1 SV=4 - [ITIH4_HUMAN]	103.293	1	27	1.22775	1.23116	1.25544	1.15568	1.20446	1.06223	0.875459	1.20345
Q9HBI1	Beta-parvin OS=Homo sapiens GN=PARVB PE=1 SV=1 - [PARVB_HUMAN]	41.6881	1	1	1.22463	0.79644	1.09091	1.66515	2.56577	1.60858	1.89882	3.43912
P61626	Lysozyme C OS=Homo sapiens GN=LYZ PE=1 SV=1 - [LYSC_HUMAN]	16.5263	1	6	1.21778	1.99907	1.20437	1.2033	0.970388	1.05791	0.947492	1.04404
P78509	Reelin OS=Homo sapiens GN=RELN PE=1 SV=3 - [RELN_HUMAN]	388.137	1	12	1.21603	1.43449	1.22085	1.29254	1.14586	1.20758	1.06779	1.11078
P49221	Protein-glutamine gamma-glutamyltransferase 4 OS=Homo sapiens GN=TGM4 PE=1 SV=2 - [TGM4_HUMAN]	77.0961	1	1	1.21544	1.26314	0.952465	0.771434	0.646981	0.705833	0.611592	0.675918
P13611	Versican core protein OS=Homo sapiens GN=VCAN PE=1 SV=3 - [CSPG2_HUMAN]	372.59	1	1	1.21394	1.10678	0.965625	1.06967	0.975273	0.969708	0.896743	1.01238
Q99436	Proteasome subunit beta type-7 OS=Homo sapiens GN=PSMB7 PE=1 SV=1 - [PSB7_HUMAN]	29.9462	1	2	1.21389	0.923157	1.07113	1.18813	1.43832	1.47211	1.85384	1.26094
Q86UX7	Fermitin family homolog 3 OS=Homo sapiens GN=FERMT3 PE=1 SV=1 - [URP2_HUMAN]	75.905	1	8	1.21347	1.12988	0.98948	1.5014	1.85632	1.35747	1.59199	2.37618
P05155	Plasma protease C1 inhibitor OS=Homo sapiens GN=SERPING1 PE=1 SV=2 - [IC1_HUMAN]	55.1194	1	14	1.21244	0.862214	1.125	1.20452	1.46741	1.40407	1.06511	1.5091
Q8TDL5	BPI fold-containing family B member 1 OS=Homo sapiens GN=BPIFB1 PE=1 SV=1 - [BPIB1_HUMAN]	52.4085	1	2	1.21136	1.25843	1.07476	1.66685	0.848548	1.52522	0.680673	0.92191
Q12841	Follistatin-related protein 1 OS=Homo sapiens GN=FSTL1 PE=1 SV=1 - [FSTL1_HUMAN]	34.9629	1	6	1.21112	1.06298	1.8546	1.09792	1.71006	1.53213	1.85378	1.44252
Q92604	Acyl-CoA:lysophosphatidylglycerol acyltransferase 1 OS=Homo sapiens GN=LPGAT1 PE=1 SV=1 - [LGAT1_HUMAN]	43.0613	1	1	1.20971	1.04093	1.4287	1.11153	1.56767	1.29409	0.782094	1.49139
Q99969	Retinoic acid receptor responder protein 2 OS=Homo sapiens GN=RARRES2 PE=1 SV=1 - [RARR2_HUMAN]	18.6058	1	2	1.20889	1.50247	1.35435	1.08844	1.7005	1.27399	0.866763	1.67822
P15907	Beta-galactoside alpha-2,6-sialyltransferase 1 OS=Homo sapiens GN=ST6GAL1 PE=1 SV=1 - [SIAT1_HUMAN]	46.5746	1	1	1.20858	1.64021	1.93166	1.01824	1.78424	1.92758	1.67	1.36231
P07942	Laminin subunit beta-1 OS=Homo sapiens GN=LAMB1 PE=1 SV=2 - [LAMB1_HUMAN]	197.909	1	13	1.20611	1.30315	1.36783	1.11341	1.14584	1.44702	1.0006	1.0529
Q9NTK5	Obg-like ATPase 1 OS=Homo sapiens GN=OLA1 PE=1 SV=2 - [OLA1_HUMAN]	44.7153	1	1	1.20404	1.5003	1.06412	1.40661	1.08237	1.10032	1.62085	1.27552
Q9Y624	Junctional adhesion molecule A OS=Homo sapiens GN=F11R PE=1 SV=1 - [JAM1_HUMAN]	32.5625	1	1	1.20091	1.58336	1.12654	1.33156	1.1461	1.1705	2.53272	1.53511
P52888	Thimet oligopeptidase OS=Homo sapiens GN=THOP1 PE=1 SV=2 - [THOP1_HUMAN]	78.7895	1	1	1.19355	1.04713	0.846346	1.13758	4.263	1.59085	2.04753	1.19084
P07476	Involucrin OS=Homo sapiens GN=IVL PE=1 SV=2 - [INVO_HUMAN]	68.4372	1	1	1.18588	1.08096	0.656731	0.809523	0.414628	0.897301	3.92767	0.65014
P04278	Sex hormone-binding globulin OS=Homo sapiens GN=SHBG PE=1 SV=2 - [SHBG_HUMAN]	43.7518	1	7	1.17962	0.691737	0.7179	1.19938	0.77314	0.715063	0.682394	0.672164
Q10471	Polypeptide N-acetylgalactosaminyltransferase 2 OS=Homo sapiens GN=GALNT2 PE=1 SV=1 - [GALT2_HUMAN]	64.6915	1	3	1.17777	1.31807	1.6245	1.06802	1.81659	2.02032	1.6267	1.75483
Q8WWA0	Intelectin-1 OS=Homo sapiens GN=ITLN1 PE=1 SV=1 - [ITLN1_HUMAN]	34.9393	1	2	1.17715	1.29764	1.46899	1.22357	1.33232	1.38982	1.63506	1.06799
Q15149	Plectin OS=Homo sapiens GN=PLEC PE=1 SV=3 - [PLEC_HUMAN]	531.466	1	5	1.17529	1.16685	1.32857	1.34199	1.56461	1.24351	1.48487	1.28058
Q02487	Desmocollin-2 OS=Homo sapiens GN=DSC2 PE=1 SV=1 - [DSC2_HUMAN]	99.8987	1	2	1.17237	1.10746	1.17579	0.97355	1.27678	1.29921	1.29311	1.20676
Q9UK55	Protein Z-dependent protease inhibitor OS=Homo sapiens GN=SERPINA10 PE=1 SV=1 - [ZPI_HUMAN]	50.6742	1	9	1.17184	1.16016	1.82119	1.22459	1.80638	1.89698	1.64641	1.6284
Q02127	Dihydroorotate dehydrogenase (quinone), mitochondrial OS=Homo sapiens GN=DHODH PE=1 SV=3 - [PYRD_HUMAN]	42.8409	1	1	1.17167	1.41909	1.9257	1.68726	1.39126	1.26071	2.06166	1.59342
P28066	Proteasome subunit alpha type-5 OS=Homo sapiens GN=PSMA5 PE=1 SV=3 - [PSA5_HUMAN]	26.3942	1	3	1.16952	1.28514	1.18594	1.0451	1.46961	1.6294	2.44788	1.27818
P0DMV8	Heat shock 70 kDa protein 1A OS=Homo sapiens GN=HSPA1A PE=1 SV=1 - [HS71A_HUMAN]	70.009	4	6	1.1682	1.10652	1.07118	1.18825	1.25201	1.29838	2.53433	1.19231
O14818	Proteasome subunit alpha type-7 OS=Homo sapiens GN=PSMA7 PE=1 SV=1 - [PSA7_HUMAN]	27.8696	2	4	1.16709	1.25296	1.29753	1.03074	1.45329	1.88059	2.44975	1.24517
P78386	Keratin, type II cuticular Hb5 OS=Homo sapiens GN=KRT85 PE=1 SV=1 - [KRT85_HUMAN]	55.7665	2	2	1.1659	2.66541	0.89976	1.35688	1.92648	1.47217	0.436492	0.823253
P35542	Serum amyloid A-4 protein OS=Homo sapiens GN=SAA4 PE=1 SV=2 - [SAA4_HUMAN]	14.7373	1	4	1.15881	0.922087	1.19016	1.18736	1.65785	1.47295	1.14759	1.58246
O43493	Trans-Golgi network integral membrane protein 2 OS=Homo sapiens GN=TGOLN2 PE=1 SV=2 - [TGON2_HUMAN]	51.0824	1	8	1.1588	0.867573	1.08251	1.26272	1.26635	1.31079	1.06007	1.35407
P55056	Apolipoprotein C-IV OS=Homo sapiens GN=APOC4 PE=1 SV=1 - [APOC4_HUMAN]	14.5435	1	4	1.15834	0.746024	0.978844	1.18725	1.04759	0.983922	0.681268	1.37038
Q13790	Apolipoprotein F OS=Homo sapiens GN=APOF PE=1 SV=2 - [APOF_HUMAN]	35.377	1	4	1.15834	0.821789	1.51775	1.12846	1.36009	0.941156	0.68314	1.37196
P28072	Proteasome subunit beta type-6 OS=Homo sapiens GN=PSMB6 PE=1 SV=4 - [PSB6_HUMAN]	25.3414	1	3	1.15293	1.30136	1.0407	1.24462	1.59716	1.95792	2.76997	1.6973
Q9Y490	Talin-1 OS=Homo sapiens GN=TLN1 PE=1 SV=3 - [TLN1_HUMAN]	269.599	2	27	1.15233	1.01044	1.07905	1.46335	2.06087	1.1945	1.57624	2.21434
P20618	Proteasome subunit beta type-1 OS=Homo sapiens GN=PSMB1 PE=1 SV=2 - [PSB1_HUMAN]	26.4724	1	2	1.1516	1.30932	1.07621	1.12479	1.80144	1.94166	2.74938	1.52633
P0C0L5	Complement C4-B OS=Homo sapiens GN=C4B PE=1 SV=2 - [CO4B_HUMAN]	192.631	1	2	1.15133	1.04102	1.17762	1.17286	1.88344	1.52452	1.14405	1.67837
P18206	Vinculin OS=Homo sapiens GN=VCL PE=1 SV=4 - [VINC_HUMAN]	123.722	1	40	1.14434	1.18281	1.06639	1.32929	2.32197	2.04702	2.44899	2.30465
P11684	Uteroglobin OS=Homo sapiens GN=SCGB1A1 PE=1 SV=1 - [UTER_HUMAN]	9.98708	1	1	1.14266	0.592774	0.962331	1.39607	1.30458	1.21367	1.61591	1.15913
Q5TFQ8	Signal-regulatory protein beta-1 isoform 3 OS=Homo sapiens GN=SIRPB1 PE=1 SV=1 - [SIRBL_HUMAN]	43.3323	2	3	1.13691	1.16869	1.37808	1.09088	1.33758	1.20532	1.17035	1.24405
P49189	4-trimethylaminobutyraldehyde dehydrogenase OS=Homo sapiens GN=ALDH9A1 PE=1 SV=3 - [AL9A1_HUMAN]	53.767	1	1	1.1369	0.990063	1.08976	1.0451	0.670663	0.642396	1.36526	0.803427
P21695	Glycerol-3-phosphate dehydrogenase [NAD(+)], cytoplasmic OS=Homo sapiens GN=GPD1 PE=1 SV=4 - [GPDA_HUMAN]	37.5433	1	1	1.13385	0.730184	0.88557	0.828082	0.862126	1.02786	3.41936	0.748587
Q93088	Betaine--homocysteine S-methyltransferase 1 OS=Homo sapiens GN=BHMT PE=1 SV=2 - [BHMT1_HUMAN]	44.9699	2	3	1.13379	0.829203	1.50331	0.922827	0.79412	0.793474	1.90839	0.913096
Q08380	Galectin-3-binding protein OS=Homo sapiens GN=LGALS3BP PE=1 SV=1 - [LG3BP_HUMAN]	65.2893	1	9	1.1326	0.859494	1.05771	1.10922	0.940111	0.746579	0.599071	1.02908
P06733	Alpha-enolase OS=Homo sapiens GN=ENO1 PE=1 SV=2 - [ENOA_HUMAN]	47.1393	1	5	1.1312	0.962188	1.07241	0.978246	1.23541	1.13746	3.01173	1.21196
P09871	Complement C1s subcomponent OS=Homo sapiens GN=C1S PE=1 SV=1 - [C1S_HUMAN]	76.6348	1	15	1.13066	1.25784	1.35251	1.07229	1.73249	1.67249	1.1196	1.51186
P07195	L-lactate dehydrogenase B chain OS=Homo sapiens GN=LDHB PE=1 SV=2 - [LDHB_HUMAN]	36.6151	3	7	1.13014	1.02467	1.15674	1.04021	2.22635	1.89622	2.09238	1.87045
P07988	Pulmonary surfactant-associated protein B OS=Homo sapiens GN=SFTPB PE=1 SV=3 - [PSPB_HUMAN]	42.0889	1	1	1.12904	0.803128	0.901222	0.970413	2.04457	1.57292	1.04925	1.50877
O95274	Ly6/PLAUR domain-containing protein 3 OS=Homo sapiens GN=LYPD3 PE=1 SV=2 - [LYPD3_HUMAN]	35.9476	1	1	1.12802	0.805292	0.781042	0.909393	1.90298	0.785786	0.658525	0.736193
P01714	Immunoglobulin lambda variable 3-19 OS=Homo sapiens GN=IGLV3-19 PE=1 SV=2 - [LV319_HUMAN]	12.0349	1	1	1.12628	1.10057	0.980264	1.5093	0.762241	0.600047	0.878897	0.843912
P27482	Calmodulin-like protein 3 OS=Homo sapiens GN=CALML3 PE=1 SV=2 - [CALL3_HUMAN]	16.88	1	2	1.12072	1.07877	0.69443	0.994874	0.672856	0.798894	2.64856	0.700169
P07225	Vitamin K-dependent protein S OS=Homo sapiens GN=PROS1 PE=1 SV=1 - [PROS_HUMAN]	75.0739	1	13	1.11979	0.984001	1.10352	1.1983	1.04701	0.889122	0.751597	1.02313
P01876	Ig alpha-1 chain C region OS=Homo sapiens GN=IGHA1 PE=1 SV=2 - [IGHA1_HUMAN]	37.6306	2	5	1.11701	0.702579	0.724626	1.34439	0.847109	0.749964	0.715536	0.985166
Q9H4G4	Golgi-associated plant pathogenesis-related protein 1 OS=Homo sapiens GN=GLIPR2 PE=1 SV=3 - [GAPR1_HUMAN]	17.2075	1	2	1.11052	0.713495	0.931106	1.12677	1.0754	1.04068	0.895936	1.15405
Q99972	Myocilin OS=Homo sapiens GN=MYOC PE=1 SV=2 - [MYOC_HUMAN]	56.9365	1	2	1.10998	1.14136	1.15089	1.15246	0.941173	1.02297	1.03155	0.886052
P18463	HLA class I histocompatibility antigen, B-37 alpha chain OS=Homo sapiens GN=HLA-B PE=1 SV=1 - [1B37_HUMAN]	40.4311	41	3	1.10988	0.975178	1.12948	1.08551	0.948563	0.829428	1.25157	0.820049
P34096	Ribonuclease 4 OS=Homo sapiens GN=RNASE4 PE=1 SV=3 - [RNAS4_HUMAN]	16.8294	1	1	1.10892	1.43429	1.03409	1.55171	1.05998	1.00439	0.93488	2.02439
P61916	Epididymal secretory protein E1 OS=Homo sapiens GN=NPC2 PE=1 SV=1 - [NPC2_HUMAN]	16.5595	1	3	1.10792	0.895431	1.37353	1.15328	1.31051	1.23576	1.33675	1.29317
P07237	Protein disulfide-isomerase OS=Homo sapiens GN=P4HB PE=1 SV=3 - [PDIA1_HUMAN]	57.0807	1	7	1.10728	1.01797	1.14384	1.10391	1.32892	1.35389	1.38559	1.25572
P55058	Phospholipid transfer protein OS=Homo sapiens GN=PLTP PE=1 SV=1 - [PLTP_HUMAN]	54.7045	1	4	1.10361	1.19679	1.16422	1.04574	0.569705	0.725279	0.735407	0.69634
P01591	Immunoglobulin J chain OS=Homo sapiens GN=JCHAIN PE=1 SV=4 - [IGJ_HUMAN]	18.087	1	4	1.10204	0.473842	0.795089	1.31577	0.628556	0.561231	0.573234	0.893082
P04075	Fructose-bisphosphate aldolase A OS=Homo sapiens GN=ALDOA PE=1 SV=2 - [ALDOA_HUMAN]	39.3953	1	9	1.10062	1.04864	1.00017	1.08323	3.59341	5.19415	6.14337	3.10495
P07900	Heat shock protein HSP 90-alpha OS=Homo sapiens GN=HSP90AA1 PE=1 SV=5 - [HS90A_HUMAN]	84.6067	6	5	1.09975	1.10709	1.21243	0.993187	1.36273	1.16639	1.58305	1.52938
P05164	Myeloperoxidase OS=Homo sapiens GN=MPO PE=1 SV=1 - [PERM_HUMAN]	83.8148	1	2	1.09946	1.41494	1.28081	1.81543	1.14656	0.957493	1.27605	1.94652
P08246	Neutrophil elastase OS=Homo sapiens GN=ELANE PE=1 SV=1 - [ELNE_HUMAN]	28.4998	1	1	1.099	1.42663	2.31744	0.914855	1.61029	2.01632	2.02631	1.03392
P18850	Cyclic AMP-dependent transcription factor ATF-6 alpha OS=Homo sapiens GN=ATF6 PE=1 SV=3 - [ATF6A_HUMAN]	74.5381	1	4	1.09646	1.23724	1.94525	1.03307	1.70291	1.70125	1.47032	1.47847
Q9UBP4	Dickkopf-related protein 3 OS=Homo sapiens GN=DKK3 PE=1 SV=2 - [DKK3_HUMAN]	38.3651	1	2	1.08995	0.743726	1.17451	1.08508	1.12513	1.03191	1.10559	1.01444
P55103	Inhibin beta C chain OS=Homo sapiens GN=INHBC PE=2 SV=1 - [INHBC_HUMAN]	38.2134	1	1	1.0894	1.24498	1.34122	0.493455	1.38353	1.09039	0.685272	1.03702
P10643	Complement component C7 OS=Homo sapiens GN=C7 PE=1 SV=2 - [CO7_HUMAN]	93.4573	2	26	1.0892	1.13145	1.13948	1.07201	1.03041	0.927109	0.781534	1.09764
P0CG48	Polyubiquitin-C OS=Homo sapiens GN=UBC PE=1 SV=3 - [UBC_HUMAN]	76.9915	4	1	1.08896	1.23856	0.84354	0.806711	0.7536	0.877732	1.08523	0.772857
Q8TAQ9	SUN domain-containing protein 3 OS=Homo sapiens GN=SUN3 PE=1 SV=4 - [SUN3_HUMAN]	40.4776	1	1	1.08818	1.06408	1.09404	1.0499	0.986865	0.921653	0.763227	0.95611
P0C0L4	Complement C4-A OS=Homo sapiens GN=C4A PE=1 SV=2 - [CO4A_HUMAN]	192.664	1	2	1.08569	1.05024	1.13063	1.14578	0.829708	0.727484	0.487216	0.673356
P08603	Complement factor H OS=Homo sapiens GN=CFH PE=1 SV=4 - [CFAH_HUMAN]	139.005	1	36	1.08373	1.11994	0.777785	1.04377	0.840906	0.619262	0.380381	0.92291
P47929	Galectin-7 OS=Homo sapiens GN=LGALS7 PE=1 SV=2 - [LEG7_HUMAN]	15.0658	1	1	1.08305	1.27547	1.34189	1.02633	1.26751	1.0099	2.18759	1.12551
P05156	Complement factor I OS=Homo sapiens GN=CFI PE=1 SV=2 - [CFAI_HUMAN]	65.7066	1	11	1.08299	0.918991	1.08561	1.01202	1.09416	0.903211	0.734295	1.10481
Q96KK5	Histone H2A type 1-H OS=Homo sapiens GN=HIST1H2AH PE=1 SV=3 - [H2A1H_HUMAN]	13.8978	13	2	1.08274	1.29995	0.859613	0.822588	0.747869	0.926606	1.1218	0.796914
P06681	Complement C2 OS=Homo sapiens GN=C2 PE=1 SV=2 - [CO2_HUMAN]	83.2143	1	20	1.08165	1.20459	1.17411	1.02566	1.16441	1.08606	0.827345	1.1257
Q14574	Desmocollin-3 OS=Homo sapiens GN=DSC3 PE=1 SV=3 - [DSC3_HUMAN]	99.9063	1	1	1.08056	0.975959	1.13086	1.09333	1.17928	0.913986	1.23973	1.16793
P08670	Vimentin OS=Homo sapiens GN=VIM PE=1 SV=4 - [VIME_HUMAN]	53.6191	2	2	1.07959	0.981789	1.13284	1.20251	1.45706	1.43838	1.80395	1.22279
P21709	Ephrin type-A receptor 1 OS=Homo sapiens GN=EPHA1 PE=1 SV=4 - [EPHA1_HUMAN]	108.058	1	1	1.07938	0.84729	0.633834	1.27927	1.40702	0.964579	0.831138	0.922269
Q9GZT8	NIF3-like protein 1 OS=Homo sapiens GN=NIF3L1 PE=1 SV=2 - [NIF3L_HUMAN]	41.9415	2	3	1.07744	1.20575	1.18633	1.04461	1.49434	1.32304	1.26309	1.17759
P35916	Vascular endothelial growth factor receptor 3 OS=Homo sapiens GN=FLT4 PE=1 SV=3 - [VGFR3_HUMAN]	152.66	1	2	1.07516	0.626854	0.966473	1.18773	0.676097	0.603852	0.811138	0.733495
Q9NY15	Stabilin-1 OS=Homo sapiens GN=STAB1 PE=1 SV=3 - [STAB1_HUMAN]	275.3	1	2	1.07371	0.976659	0.913954	0.928333	0.705578	0.656018	0.768181	0.730802
P04406	Glyceraldehyde-3-phosphate dehydrogenase OS=Homo sapiens GN=GAPDH PE=1 SV=3 - [G3P_HUMAN]	36.0304	2	6	1.07346	1.28251	1.07803	1.04909	0.990172	1.02236	3.06176	1.25103
P39060	Collagen alpha-1(XVIII) chain OS=Homo sapiens GN=COL18A1 PE=1 SV=5 - [COIA1_HUMAN]	178.077	1	4	1.07324	1.156	1.20152	1.0555	1.02201	0.954766	0.867932	1.01529
Q6PCB0	von Willebrand factor A domain-containing protein 1 OS=Homo sapiens GN=VWA1 PE=1 SV=1 - [VWA1_HUMAN]	46.7753	1	1	1.0703	0.648417	0.968342	0.888112	1.14368	1.00775	0.73686	1.02491
P00390	Glutathione reductase, mitochondrial OS=Homo sapiens GN=GSR PE=1 SV=2 - [GSHR_HUMAN]	56.221	1	3	1.06863	0.978527	0.913707	1.02902	1.16857	1.21123	1.17777	1.10847
Q92820	Gamma-glutamyl hydrolase OS=Homo sapiens GN=GGH PE=1 SV=2 - [GGH_HUMAN]	35.9412	1	4	1.06693	0.843869	0.926156	0.96107	1.98287	1.74161	1.03442	1.43307
P01833	Polymeric immunoglobulin receptor OS=Homo sapiens GN=PIGR PE=1 SV=4 - [PIGR_HUMAN]	83.2317	1	3	1.06642	0.876315	0.864983	1.1461	0.904341	0.784804	0.569207	1.07756
P00450	Ceruloplasmin OS=Homo sapiens GN=CP PE=1 SV=1 - [CERU_HUMAN]	122.128	1	24	1.06619	1.00805	1.15632	1.07948	0.969439	0.943657	0.799895	0.948695
P02655	Apolipoprotein C-II OS=Homo sapiens GN=APOC2 PE=1 SV=1 - [APOC2_HUMAN]	11.2768	1	3	1.06609	0.473726	0.767607	1.233	0.992964	1.19139	0.873787	0.987772
P11717	Cation-independent mannose-6-phosphate receptor OS=Homo sapiens GN=IGF2R PE=1 SV=3 - [MPRI_HUMAN]	274.199	1	14	1.06324	1.14424	1.06082	1.06084	1.07005	1.00004	0.876396	1.03925
P19022	Cadherin-2 OS=Homo sapiens GN=CDH2 PE=1 SV=4 - [CADH2_HUMAN]	99.7473	1	2	1.0594	0.868115	1.06947	1.22407	1.12342	1.26955	1.28805	1.01896
P09382	Galectin-1 OS=Homo sapiens GN=LGALS1 PE=1 SV=2 - [LEG1_HUMAN]	14.7062	1	2	1.05894	1.34771	1.07575	1.0002	1.30016	1.3372	2.82794	1.48595
P00751	Complement factor B OS=Homo sapiens GN=CFB PE=1 SV=2 - [CFAB_HUMAN]	85.4785	1	20	1.05782	1.1065	1.17047	1.01403	1.20109	1.04323	0.776691	1.1304
P19320	Vascular cell adhesion protein 1 OS=Homo sapiens GN=VCAM1 PE=1 SV=1 - [VCAM1_HUMAN]	81.2243	1	15	1.05649	0.991148	1.37079	1.06209	1.23707	1.32707	1.32094	1.16617
Q6Q788	Apolipoprotein A-V OS=Homo sapiens GN=APOA5 PE=1 SV=1 - [APOA5_HUMAN]	41.1871	1	6	1.05649	1.21176	1.27613	0.867228	1.02405	1.27076	1.92504	0.926317
P55287	Cadherin-11 OS=Homo sapiens GN=CDH11 PE=2 SV=2 - [CAD11_HUMAN]	87.9108	1	1	1.0526	0.936322	1.04513	1.10137	1.43374	1.54369	1.32032	1.461
O00187	Mannan-binding lectin serine protease 2 OS=Homo sapiens GN=MASP2 PE=1 SV=4 - [MASP2_HUMAN]	75.6536	1	8	1.05236	1.13735	1.17809	1.01755	0.915971	0.862839	0.750485	0.974735
P11597	Cholesteryl ester transfer protein OS=Homo sapiens GN=CETP PE=1 SV=2 - [CETP_HUMAN]	54.7212	1	2	1.05235	0.847899	0.817664	1.03991	0.369574	0.370992	0.556122	0.620833
P09960	Leukotriene A-4 hydrolase OS=Homo sapiens GN=LTA4H PE=1 SV=2 - [LKHA4_HUMAN]	69.2412	1	10	1.05166	1.12442	1.15488	1.07016	2.1161	2.27767	2.97853	1.75724
P25789	Proteasome subunit alpha type-4 OS=Homo sapiens GN=PSMA4 PE=1 SV=1 - [PSA4_HUMAN]	29.4652	1	1	1.05155	0.878322	1.07502	0.939345	1.35211	1.63982	2.01459	1.30468
P08572	Collagen alpha-2(IV) chain OS=Homo sapiens GN=COL4A2 PE=1 SV=4 - [CO4A2_HUMAN]	167.449	1	1	1.05017	3.24855	3.11053	0.966282	2.49398	3.05124	2.07163	1.47026
Q03181	Peroxisome proliferator-activated receptor delta OS=Homo sapiens GN=PPARD PE=1 SV=1 - [PPARD_HUMAN]	49.8712	1	1	1.04932	1.08529	1.0401	0.966148	0.742955	1.1907	1.11735	0.791031
P26038	Moesin OS=Homo sapiens GN=MSN PE=1 SV=3 - [MOES_HUMAN]	67.7778	2	9	1.04651	1.24602	1.24964	1.26246	1.73373	1.63447	3.18931	1.79519
P35555	Fibrillin-1 OS=Homo sapiens GN=FBN1 PE=1 SV=3 - [FBN1_HUMAN]	312.022	1	8	1.04644	1.20006	1.2205	1.03065	1.09089	1.17297	1.00053	0.904049
P62736	Actin, aortic smooth muscle OS=Homo sapiens GN=ACTA2 PE=1 SV=1 - [ACTA_HUMAN]	41.9818	4	2	1.04512	0.854748	0.998673	1.11034	2.10421	1.67539	2.5757	2.5477
Q16706	Alpha-mannosidase 2 OS=Homo sapiens GN=MAN2A1 PE=1 SV=2 - [MA2A1_HUMAN]	131.057	1	5	1.03996	1.08688	1.09658	1.05697	1.04741	1.01075	0.981152	1.01866
P04114	Apolipoprotein B-100 OS=Homo sapiens GN=APOB PE=1 SV=2 - [APOB_HUMAN]	515.283	1	166	1.03668	0.936073	0.826358	1.06845	0.818871	0.838422	0.522735	0.866101
P00736	Complement C1r subcomponent OS=Homo sapiens GN=C1R PE=1 SV=2 - [C1R_HUMAN]	80.0668	1	14	1.03588	1.1751	1.20978	0.936711	1.56504	1.48284	1.0219	1.30568
P11021	78 kDa glucose-regulated protein OS=Homo sapiens GN=HSPA5 PE=1 SV=2 - [GRP78_HUMAN]	72.2884	2	15	1.03567	0.691225	0.711307	0.973779	0.843292	0.80866	1.1199	0.891167
Q9UK05	Growth/differentiation factor 2 OS=Homo sapiens GN=GDF2 PE=1 SV=1 - [GDF2_HUMAN]	47.2906	1	1	1.03527	0.769619	1.06155	1.32886	1.44213	1.26786	1.14014	1.0617
P20774	Mimecan OS=Homo sapiens GN=OGN PE=1 SV=1 - [MIME_HUMAN]	33.9009	1	4	1.03442	0.875096	1.16214	0.941727	1.01788	1.02373	1.09913	0.799637
P23467	Receptor-type tyrosine-protein phosphatase beta OS=Homo sapiens GN=PTPRB PE=1 SV=3 - [PTPRB_HUMAN]	224.161	1	1	1.02953	0.83159	0.92066	0.738137	0.944208	0.838109	0.910604	0.794081
Q9NS71	Gastrokine-1 OS=Homo sapiens GN=GKN1 PE=2 SV=3 - [GKN1_HUMAN]	21.9846	1	1	1.02858	1.27852	1.28073	0.990071	1.5371	1.31996	1.16446	1.32297
P01024	Complement C3 OS=Homo sapiens GN=C3 PE=1 SV=2 - [CO3_HUMAN]	187.03	2	72	1.02469	1.01817	1.00276	1.04418	0.912337	0.809783	0.652519	0.936425
P11226	Mannose-binding protein C OS=Homo sapiens GN=MBL2 PE=1 SV=2 - [MBL2_HUMAN]	26.127	1	5	1.02295	0.859408	1.10004	1.22319	2.60262	1.9738	1.66022	3.14382
P07858	Cathepsin B OS=Homo sapiens GN=CTSB PE=1 SV=3 - [CATB_HUMAN]	37.7968	1	2	1.02291	1.03612	2.12505	0.986118	1.61907	1.83325	3.2376	1.19896
P50895	Basal cell adhesion molecule OS=Homo sapiens GN=BCAM PE=1 SV=2 - [BCAM_HUMAN]	67.3626	1	2	1.02094	1.20636	1.31125	1.37179	1.42243	1.28953	1.46875	0.974611
P36871	Phosphoglucomutase-1 OS=Homo sapiens GN=PGM1 PE=1 SV=3 - [PGM1_HUMAN]	61.4105	1	4	1.02064	1.21334	1.15228	0.993408	1.20186	1.50548	3.78628	1.40755
P03951	Coagulation factor XI OS=Homo sapiens GN=F11 PE=1 SV=1 - [FA11_HUMAN]	70.0636	2	19	1.01887	0.89731	0.880353	0.940789	0.846164	0.699498	0.5585	0.978397
Q86U17	Serpin A11 OS=Homo sapiens GN=SERPINA11 PE=2 SV=2 - [SPA11_HUMAN]	46.9595	1	6	1.01882	0.976369	1.20987	1.48091	1.09587	0.977519	1.04398	1.15997
P12109	Collagen alpha-1(VI) chain OS=Homo sapiens GN=COL6A1 PE=1 SV=3 - [CO6A1_HUMAN]	108.462	1	10	1.01748	1.17432	1.3624	0.968487	1.63822	1.47144	1.23624	1.36599
O15143	Actin-related protein 2/3 complex subunit 1B OS=Homo sapiens GN=ARPC1B PE=1 SV=3 - [ARC1B_HUMAN]	40.9234	1	1	1.01629	1.19716	1.04919	1.14146	1.49417	1.22075	2.05766	1.66837
P04220	Ig mu heavy chain disease protein OS=Homo sapiens PE=1 SV=1 - [MUCB_HUMAN]	43.0303	1	1	1.0161	0.733032	0.69734	1.17069	0.502001	0.425456	0.536362	0.74495
P46531	Neurogenic locus notch homolog protein 1 OS=Homo sapiens GN=NOTCH1 PE=1 SV=4 - [NOTC1_HUMAN]	272.323	1	1	1.01568	0.680823	0.94561	1	0.741437	0.826141	0.723168	0.8093
P01871	Immunoglobulin heavy constant mu OS=Homo sapiens GN=IGHM PE=1 SV=4 - [IGHM_HUMAN]	49.4086	2	8	1.01538	0.777525	0.739895	1.23248	0.529268	0.430914	0.521387	0.807617
P01825	Immunoglobulin heavy variable 4-59 OS=Homo sapiens GN=IGHV4-59 PE=1 SV=2 - [HV459_HUMAN]	12.9276	4	1	1.01361	0.750752	0.790065	1.10681	0.949887	0.805555	0.726581	0.843198
P16233	Pancreatic triacylglycerol lipase OS=Homo sapiens GN=PNLIP PE=1 SV=1 - [LIPP_HUMAN]	51.1243	2	2	1.01268	1.29298	1.08838	1.03361	1.22192	1.05078	0.771664	1.07672
P08581	Hepatocyte growth factor receptor OS=Homo sapiens GN=MET PE=1 SV=4 - [MET_HUMAN]	155.441	1	5	1.01103	1.00493	1.08006	0.916306	1.01314	1.00065	1.07546	1.07777
P04066	Tissue alpha-L-fucosidase OS=Homo sapiens GN=FUCA1 PE=1 SV=4 - [FUCO_HUMAN]	53.6547	1	2	1.01059	1.21126	0.899689	0.884156	0.960362	1.01054	0.756389	0.659846
P52209	6-phosphogluconate dehydrogenase, decarboxylating OS=Homo sapiens GN=PGD PE=1 SV=3 - [6PGD_HUMAN]	53.106	1	3	1.01042	1.06377	0.858366	0.778291	0.894889	0.657464	2.13499	1.00629
P08294	Extracellular superoxide dismutase [Cu-Zn] OS=Homo sapiens GN=SOD3 PE=1 SV=2 - [SODE_HUMAN]	25.8347	1	3	1.00735	1.29693	1.0226	1.35445	1.60613	1.34549	1.29707	1.86274
P00746	Complement factor D OS=Homo sapiens GN=CFD PE=1 SV=5 - [CFAD_HUMAN]	27.0159	1	4	1.00427	0.944373	1.27421	1.23747	1.01271	0.872623	0.885636	1.00306
P50395	Rab GDP dissociation inhibitor beta OS=Homo sapiens GN=GDI2 PE=1 SV=2 - [GDIB_HUMAN]	50.6309	1	2	1.00418	1.11581	1.07173	0.91772	0.909723	1.02426	1.73872	1.16195
P13671	Complement component C6 OS=Homo sapiens GN=C6 PE=1 SV=3 - [CO6_HUMAN]	104.718	1	24	1.00266	0.911562	1.1022	0.970699	1.39518	1.1783	0.855297	1.39032
Q15582	Transforming growth factor-beta-induced protein ig-h3 OS=Homo sapiens GN=TGFBI PE=1 SV=1 - [BGH3_HUMAN]	74.634	1	13	1.00253	1.04036	1.01898	0.962412	1.17541	1.06674	0.943628	1.14396
Q14520	Hyaluronan-binding protein 2 OS=Homo sapiens GN=HABP2 PE=1 SV=1 - [HABP2_HUMAN]	62.6304	1	7	1.00246	0.927722	0.973323	0.955943	1.00068	0.943556	0.747085	0.970908
Q02818	Nucleobindin-1 OS=Homo sapiens GN=NUCB1 PE=1 SV=4 - [NUCB1_HUMAN]	53.8463	1	7	1.00234	1.20389	2.90216	0.920294	1.7974	2.32235	1.90391	1.4267
Q06830	Peroxiredoxin-1 OS=Homo sapiens GN=PRDX1 PE=1 SV=1 - [PRDX1_HUMAN]	22.0963	2	4	1.00231	1.44115	1.00519	0.954135	0.670996	0.825537	1.65136	0.84032
Q86SQ4	Adhesion G-protein coupled receptor G6 OS=Homo sapiens GN=ADGRG6 PE=1 SV=3 - [AGRG6_HUMAN]	136.607	1	3	1.00211	1.13863	1.1324	1.1294	1.41286	1.29937	1.02535	1.4574
Q9Y5Y7	Lymphatic vessel endothelial hyaluronic acid receptor 1 OS=Homo sapiens GN=LYVE1 PE=1 SV=2 - [LYVE1_HUMAN]	35.191	1	3	1.00014	0.842266	0.999828	0.97229	0.869464	0.796732	0.760414	0.900335
O60832	H/ACA ribonucleoprotein complex subunit 4 OS=Homo sapiens GN=DKC1 PE=1 SV=3 - [DKC1_HUMAN]	57.6378	1	1	0.996596	0.465673	0.782843	1.15794	0.986171	1.13106	0.828943	0.86935
P13798	Acylamino-acid-releasing enzyme OS=Homo sapiens GN=APEH PE=1 SV=4 - [ACPH_HUMAN]	81.1726	1	3	0.995987	0.931901	0.969751	0.861915	0.741135	0.775448	1.00698	0.834481
Q96IY4	Carboxypeptidase B2 OS=Homo sapiens GN=CPB2 PE=1 SV=2 - [CBPB2_HUMAN]	48.3934	1	7	0.994545	0.848985	0.81531	0.985254	0.994245	0.887011	0.789304	1.04719
O00391	Sulfhydryl oxidase 1 OS=Homo sapiens GN=QSOX1 PE=1 SV=3 - [QSOX1_HUMAN]	82.5255	1	12	0.992221	0.849372	0.892938	1.00173	0.947026	0.961473	0.915846	0.911148
P22455	Fibroblast growth factor receptor 4 OS=Homo sapiens GN=FGFR4 PE=1 SV=2 - [FGFR4_HUMAN]	87.899	1	1	0.991524	1.07384	0.769334	0.877263	0.943692	0.999962	1.22186	1.20247
P52790	Hexokinase-3 OS=Homo sapiens GN=HK3 PE=1 SV=2 - [HXK3_HUMAN]	98.9621	1	3	0.990955	1.07619	1.42104	0.802423	1.46804	1.52031	3.26371	1.20792
Q9UQP3	Tenascin-N OS=Homo sapiens GN=TNN PE=1 SV=2 - [TENN_HUMAN]	143.944	1	4	0.989686	0.863529	0.770139	1.0607	0.799255	0.624541	0.765843	0.706834
P12883	Myosin-7 OS=Homo sapiens GN=MYH7 PE=1 SV=5 - [MYH7_HUMAN]	222.959	6	3	0.989459	1.54821	1.2289	1.4916	2.61663	3.37959	2.8841	2.55142
P28827	Receptor-type tyrosine-protein phosphatase mu OS=Homo sapiens GN=PTPRM PE=1 SV=2 - [PTPRM_HUMAN]	163.578	1	3	0.988938	0.985761	0.820234	1.04978	0.983457	0.969706	0.901704	0.988471
P08709	Coagulation factor VII OS=Homo sapiens GN=F7 PE=1 SV=1 - [FA7_HUMAN]	51.5604	1	2	0.98751	0.986052	1.15279	1.31377	1.18342	1.09615	0.918484	1.21269
P69849	Nodal modulator 3 OS=Homo sapiens GN=NOMO3 PE=3 SV=2 - [NOMO3_HUMAN]	134.049	3	3	0.986987	1.06049	1.23816	1.15922	1.35088	1.20839	1.15818	1.06764
P01034	Cystatin-C OS=Homo sapiens GN=CST3 PE=1 SV=1 - [CYTC_HUMAN]	15.7891	1	4	0.985901	1.2543	1.17374	1.0258	1.14564	1.04156	1.13846	1.14235
Q99784	Noelin OS=Homo sapiens GN=OLFM1 PE=1 SV=4 - [NOE1_HUMAN]	55.3075	1	4	0.985683	0.846418	0.982328	1.01673	0.610383	0.614705	0.606424	0.577964
Q9NZP8	Complement C1r subcomponent-like protein OS=Homo sapiens GN=C1RL PE=1 SV=2 - [C1RL_HUMAN]	53.4643	1	8	0.984875	0.817902	1.04688	0.861362	1.00454	0.890459	0.743871	0.92625
P10451	Osteopontin OS=Homo sapiens GN=SPP1 PE=1 SV=1 - [OSTP_HUMAN]	35.4012	1	5	0.982313	0.965583	1.03228	0.831258	1.2654	1.13766	0.955968	1.3062
O15031	Plexin-B2 OS=Homo sapiens GN=PLXNB2 PE=1 SV=3 - [PLXB2_HUMAN]	204.997	1	2	0.977982	0.958548	1.02038	0.957026	1.04605	1.00265	1.00724	0.979131
O75874	Isocitrate dehydrogenase [NADP] cytoplasmic OS=Homo sapiens GN=IDH1 PE=1 SV=2 - [IDHC_HUMAN]	46.6295	1	3	0.977973	0.902245	0.873219	0.794193	0.732913	0.658911	1.43414	0.654937
P09972	Fructose-bisphosphate aldolase C OS=Homo sapiens GN=ALDOC PE=1 SV=2 - [ALDOC_HUMAN]	39.4312	1	1	0.976792	0.858092	0.825106	1.05803	1.98583	2.44532	2.70562	1.63247
P28074	Proteasome subunit beta type-5 OS=Homo sapiens GN=PSMB5 PE=1 SV=3 - [PSB5_HUMAN]	28.4622	1	3	0.976519	1.29532	1.07432	1.17928	1.70254	2.13341	2.27528	1.69842
O60814	Histone H2B type 1-K OS=Homo sapiens GN=HIST1H2BK PE=1 SV=3 - [H2B1K_HUMAN]	13.8816	14	2	0.976305	1.39602	0.706746	0.839308	0.67625	0.974754	1.11219	0.517825
P60709	Actin, cytoplasmic 1 OS=Homo sapiens GN=ACTB PE=1 SV=1 - [ACTB_HUMAN]	41.7097	7	5	0.976245	0.919276	1.03537	1.09118	1.94673	1.65864	2.61441	2.14502
Q86VP1	Tax1-binding protein 1 OS=Homo sapiens GN=TAX1BP1 PE=1 SV=2 - [TAXB1_HUMAN]	90.8199	1	1	0.969479	1.00424	0.939317	0.905696	0.696554	0.759663	0.560369	0.724121
P41222	Prostaglandin-H2 D-isomerase OS=Homo sapiens GN=PTGDS PE=1 SV=1 - [PTGDS_HUMAN]	21.0153	1	1	0.968564	1.14618	1.10638	0.983717	1.00134	0.893371	1.20076	1.02054
O75356	Ectonucleoside triphosphate diphosphohydrolase 5 OS=Homo sapiens GN=ENTPD5 PE=1 SV=1 - [ENTP5_HUMAN]	47.487	1	1	0.967231	0.925734	1.3355	1.00645	2.12442	1.9384	1.57959	1.52212
Q6P4Q7	Metal transporter CNNM4 OS=Homo sapiens GN=CNNM4 PE=1 SV=3 - [CNNM4_HUMAN]	86.5519	2	1	0.967086	0.5833	0.777312	1.01871	0.415892	0.418093	0.551918	0.622684
P05546	Heparin cofactor 2 OS=Homo sapiens GN=SERPIND1 PE=1 SV=3 - [HEP2_HUMAN]	57.0342	1	12	0.966668	0.667655	0.751282	1.10201	0.624574	0.570698	0.598328	0.730448
P33908	Mannosyl-oligosaccharide 1,2-alpha-mannosidase IA OS=Homo sapiens GN=MAN1A1 PE=1 SV=3 - [MA1A1_HUMAN]	72.9223	2	7	0.961983	1.09092	1.57166	0.953792	1.46261	1.68899	1.85937	1.2899
Q92823	Neuronal cell adhesion molecule OS=Homo sapiens GN=NRCAM PE=1 SV=3 - [NRCAM_HUMAN]	143.8	1	2	0.961243	1.0075	0.782838	1.04954	0.877042	0.676625	0.506173	0.809537
P00740	Coagulation factor IX OS=Homo sapiens GN=F9 PE=1 SV=2 - [FA9_HUMAN]	51.745	1	7	0.960604	1.03703	1.25343	0.960471	1.38546	1.5008	1.18899	1.2949
P13639	Elongation factor 2 OS=Homo sapiens GN=EEF2 PE=1 SV=4 - [EF2_HUMAN]	95.277	1	2	0.95945	1.04167	0.801069	0.660871	0.711545	0.787706	1.58002	0.814696
P24387	Corticotropin-releasing factor-binding protein OS=Homo sapiens GN=CRHBP PE=1 SV=2 - [CRHBP_HUMAN]	36.121	1	1	0.95791	1.00369	1.20019	1.33442	1.30523	1.2671	1.31737	1.3951
P01782	Immunoglobulin heavy variable 3-9 OS=Homo sapiens GN=IGHV3-9 PE=1 SV=2 - [HV309_HUMAN]	12.9364	1	1	0.957865	0.829587	0.71141	1.18792	0.446258	0.431095	0.48625	0.564376
O43866	CD5 antigen-like OS=Homo sapiens GN=CD5L PE=1 SV=1 - [CD5L_HUMAN]	38.0629	1	6	0.956111	0.674598	0.800684	1.03263	0.549937	0.494534	0.53662	0.698925
Q9H4A9	Dipeptidase 2 OS=Homo sapiens GN=DPEP2 PE=1 SV=2 - [DPEP2_HUMAN]	53.2723	1	1	0.954529	1.36438	1.19143	1.59431	1.2942	0.811715	0.607722	2.18931
Q9ULI3	Protein HEG homolog 1 OS=Homo sapiens GN=HEG1 PE=1 SV=3 - [HEG1_HUMAN]	147.369	1	4	0.952262	0.687589	0.674831	0.957834	0.604944	0.718998	0.681658	0.490498
Q01518	Adenylyl cyclase-associated protein 1 OS=Homo sapiens GN=CAP1 PE=1 SV=5 - [CAP1_HUMAN]	51.8687	1	2	0.950393	1.08609	0.786496	1.58542	1.23931	1.35081	1.91342	2.06644
P28799	Granulins OS=Homo sapiens GN=GRN PE=1 SV=2 - [GRN_HUMAN]	63.4998	1	1	0.947151	0.855576	1.42008	0.984245	1.27998	1.43399	1.21815	1.23086
P02790	Hemopexin OS=Homo sapiens GN=HPX PE=1 SV=2 - [HEMO_HUMAN]	51.6433	1	13	0.945256	0.696479	0.890784	0.981433	0.699408	0.664146	0.649592	0.726515
P01768	Immunoglobulin heavy variable 3-30 OS=Homo sapiens GN=IGHV3-30 PE=1 SV=2 - [HV330_HUMAN]	12.9384	2	2	0.945205	0.772381	0.648748	1.15874	0.467124	0.414605	0.467193	0.660412
Q01638	Interleukin-1 receptor-like 1 OS=Homo sapiens GN=IL1RL1 PE=1 SV=4 - [ILRL1_HUMAN]	63.3173	1	2	0.943865	1.91493	4.01211	0.763801	1.97542	3.45884	13.9091	1.72683
Q8N149	Leukocyte immunoglobulin-like receptor subfamily A member 2 OS=Homo sapiens GN=LILRA2 PE=1 SV=2 - [LIRA2_HUMAN]	52.9585	1	1	0.943579	1.0086	0.94931	0.948847	0.532461	0.56867	0.575633	0.671431
Q92954	Proteoglycan 4 OS=Homo sapiens GN=PRG4 PE=1 SV=2 - [PRG4_HUMAN]	150.984	1	23	0.943402	0.986485	0.702052	1.02746	0.752892	0.905477	0.665741	0.901493
P07998	Ribonuclease pancreatic OS=Homo sapiens GN=RNASE1 PE=1 SV=4 - [RNAS1_HUMAN]	17.6327	1	3	0.942753	1.19641	1.01834	0.823392	1.10548	0.891303	0.804315	1.08488
Q6E0U4	Dermokine OS=Homo sapiens GN=DMKN PE=1 SV=3 - [DMKN_HUMAN]	47.0541	1	1	0.938813	0.94994	0.924318	0.831865	0.926145	0.758405	0.70946	0.874961
Q92734	Protein TFG OS=Homo sapiens GN=TFG PE=1 SV=2 - [TFG_HUMAN]	43.4212	1	2	0.936981	0.948138	0.921002	1.1429	1.29163	1.36192	1.95983	1.07855
P02649	Apolipoprotein E OS=Homo sapiens GN=APOE PE=1 SV=1 - [APOE_HUMAN]	36.1318	1	20	0.936146	0.747792	0.878278	0.877497	1.09507	1.07355	1.24004	1.09446
P48637	Glutathione synthetase OS=Homo sapiens GN=GSS PE=1 SV=1 - [GSHB_HUMAN]	52.3523	1	8	0.935186	1.05749	1.01236	1.18621	1.31692	1.49157	1.77321	1.40921
P02746	Complement C1q subcomponent subunit B OS=Homo sapiens GN=C1QB PE=1 SV=3 - [C1QB_HUMAN]	26.7045	1	6	0.934931	0.950421	0.802645	0.978127	0.681095	0.65936	0.529809	0.800218
P10586	Receptor-type tyrosine-protein phosphatase F OS=Homo sapiens GN=PTPRF PE=1 SV=2 - [PTPRF_HUMAN]	212.744	1	12	0.933254	0.82382	0.840411	1.04135	1.25203	1.50601	1.52564	1.29314
P61224	Ras-related protein Rap-1b OS=Homo sapiens GN=RAP1B PE=1 SV=1 - [RAP1B_HUMAN]	20.8116	3	3	0.931958	1.1322	0.942878	1.31185	2.20122	1.11719	1.44587	2.47957
P01857	Ig gamma-1 chain C region OS=Homo sapiens GN=IGHG1 PE=1 SV=1 - [IGHG1_HUMAN]	36.0832	2	4	0.927698	0.850925	0.720699	0.8723	0.437894	0.428697	0.486943	0.424777
P58166	Inhibin beta E chain OS=Homo sapiens GN=INHBE PE=1 SV=1 - [INHBE_HUMAN]	38.537	1	1	0.926875	1.02708	1.30846	0.868936	0.815939	1.04853	1.53006	0.910866
Q6UVK1	Chondroitin sulfate proteoglycan 4 OS=Homo sapiens GN=CSPG4 PE=1 SV=2 - [CSPG4_HUMAN]	250.382	1	6	0.923737	1.2615	1.32601	1.05148	1.97502	1.73073	1.1787	1.73699
P25311	Zinc-alpha-2-glycoprotein OS=Homo sapiens GN=AZGP1 PE=1 SV=2 - [ZA2G_HUMAN]	34.2371	1	11	0.922257	0.671456	0.870115	0.972265	1.26896	1.12018	1.01067	1.39977
P07357	Complement component C8 alpha chain OS=Homo sapiens GN=C8A PE=1 SV=2 - [CO8A_HUMAN]	65.121	1	14	0.922225	0.844393	1.11355	0.858512	1.18773	1.07197	0.822892	0.99221
P07360	Complement component C8 gamma chain OS=Homo sapiens GN=C8G PE=1 SV=3 - [CO8G_HUMAN]	22.2635	1	7	0.920885	0.929242	1.07111	0.982703	1.06927	1.02229	0.775925	0.950452
P98160	Basement membrane-specific heparan sulfate proteoglycan core protein OS=Homo sapiens GN=HSPG2 PE=1 SV=4 - [PGBM_HUMAN]	468.532	1	27	0.920273	0.935852	0.948194	0.846514	0.964141	0.971501	0.891221	0.854888
Q07954	Prolow-density lipoprotein receptor-related protein 1 OS=Homo sapiens GN=LRP1 PE=1 SV=2 - [LRP1_HUMAN]	504.276	1	27	0.919123	0.965049	0.934	0.930203	0.993279	1.02013	0.882918	1.00885
P09668	Pro-cathepsin H OS=Homo sapiens GN=CTSH PE=1 SV=4 - [CATH_HUMAN]	37.369	1	2	0.917108	1.10035	1.07432	0.993605	0.962644	0.973943	1.6203	0.822878
Q16610	Extracellular matrix protein 1 OS=Homo sapiens GN=ECM1 PE=1 SV=2 - [ECM1_HUMAN]	60.6353	1	12	0.916389	0.676988	0.857089	1.01891	0.891843	0.828111	0.931614	1
Q01469	Fatty acid-binding protein, epidermal OS=Homo sapiens GN=FABP5 PE=1 SV=3 - [FABP5_HUMAN]	15.1546	1	1	0.916052	1.03602	1.07099	0.854199	0.739912	0.776858	1.35045	1.01684
Q8IXL6	Extracellular serine/threonine protein kinase FAM20C OS=Homo sapiens GN=FAM20C PE=1 SV=2 - [FA20C_HUMAN]	66.1925	1	4	0.914657	0.864586	0.812901	0.990088	0.934874	1.08055	0.994546	0.806373
P08697	Alpha-2-antiplasmin OS=Homo sapiens GN=SERPINF2 PE=1 SV=3 - [A2AP_HUMAN]	54.5311	1	12	0.912575	0.744232	1.10007	0.908705	1.0534	0.937257	0.815238	0.981234
P30101	Protein disulfide-isomerase A3 OS=Homo sapiens GN=PDIA3 PE=1 SV=4 - [PDIA3_HUMAN]	56.7468	1	7	0.91203	0.833498	0.954488	0.869368	1.0039	0.92979	1.19539	1.11735
P15169	Carboxypeptidase N catalytic chain OS=Homo sapiens GN=CPN1 PE=1 SV=1 - [CBPN_HUMAN]	52.2533	1	9	0.911239	0.978817	1.13829	0.907031	0.971057	1.01506	0.960597	0.904623
P21333	Filamin-A OS=Homo sapiens GN=FLNA PE=1 SV=4 - [FLNA_HUMAN]	280.564	1	10	0.907616	0.641539	0.712334	1.05947	0.699431	0.799029	0.96409	0.755877
Q6UX71	Plexin domain-containing protein 2 OS=Homo sapiens GN=PLXDC2 PE=1 SV=1 - [PXDC2_HUMAN]	59.5455	1	5	0.907147	0.86774	0.833703	0.94466	0.740469	0.85432	0.886933	0.748955
O14791	Apolipoprotein L1 OS=Homo sapiens GN=APOL1 PE=1 SV=5 - [APOL1_HUMAN]	43.9469	1	10	0.90626	0.786887	1.01352	0.906031	0.593791	0.631844	0.616983	0.562002
O94985	Calsyntenin-1 OS=Homo sapiens GN=CLSTN1 PE=1 SV=1 - [CSTN1_HUMAN]	109.724	1	4	0.906192	0.951135	0.912299	0.977154	0.796862	0.818645	0.779193	0.861183
Q13275	Semaphorin-3F OS=Homo sapiens GN=SEMA3F PE=2 SV=2 - [SEM3F_HUMAN]	88.3251	1	1	0.906104	1.43812	1.278	1.3338	1.10858	1.03725	1.61344	1.06795
P04004	Vitronectin OS=Homo sapiens GN=VTN PE=1 SV=1 - [VTNC_HUMAN]	54.2712	1	9	0.905227	1.17951	0.959526	0.873191	0.86266	0.939855	0.685056	0.838392
P67936	Tropomyosin alpha-4 chain OS=Homo sapiens GN=TPM4 PE=1 SV=3 - [TPM4_HUMAN]	28.5045	1	3	0.903822	0.651674	0.917778	1.24975	2.59685	1.43229	2.17932	3.34001
Q14315	Filamin-C OS=Homo sapiens GN=FLNC PE=1 SV=3 - [FLNC_HUMAN]	290.841	1	8	0.902588	1.63273	1.09284	1.0226	2.44092	2.72862	1.2833	2.00524
Q15113	Procollagen C-endopeptidase enhancer 1 OS=Homo sapiens GN=PCOLCE PE=1 SV=2 - [PCOC1_HUMAN]	47.942	1	8	0.902112	0.717211	0.719389	1.0922	1.03218	0.711875	0.820121	1.19473
P02545	Prelamin-A/C OS=Homo sapiens GN=LMNA PE=1 SV=1 - [LMNA_HUMAN]	74.0947	1	7	0.901848	1.09863	0.893745	0.944606	1.20997	1.30437	4.35525	1.03106
Q8WZ42	Titin OS=Homo sapiens GN=TTN PE=1 SV=4 - [TITIN_HUMAN]	3813.65	1	5	0.901631	1.26471	1.0389	1.15192	1.36086	1.47333	2.14551	1.18174
P12111	Collagen alpha-3(VI) chain OS=Homo sapiens GN=COL6A3 PE=1 SV=5 - [CO6A3_HUMAN]	343.457	1	34	0.899171	0.929876	0.976964	0.913635	1.28489	1.27976	1.08437	1.24894
P01834	Immunoglobulin kappa constant OS=Homo sapiens GN=IGKC PE=1 SV=2 - [IGKC_HUMAN]	11.7578	1	1	0.898295	0.783701	0.738425	0.996873	0.458372	0.428218	0.496134	0.52377
P00491	Purine nucleoside phosphorylase OS=Homo sapiens GN=PNP PE=1 SV=2 - [PNPH_HUMAN]	32.0972	1	1	0.897973	0.965952	0.885973	1.11546	0.707873	0.718041	1.53471	0.878049
P13796	Plastin-2 OS=Homo sapiens GN=LCP1 PE=1 SV=6 - [PLSL_HUMAN]	70.2439	1	10	0.89632	0.818019	0.877182	0.949365	1.22545	1.29384	1.41543	1.2024
P02452	Collagen alpha-1(I) chain OS=Homo sapiens GN=COL1A1 PE=1 SV=5 - [CO1A1_HUMAN]	138.857	1	6	0.894432	1.28978	0.974952	0.575682	1.24952	1.10693	1.18255	1.05098
P01619	Immunoglobulin kappa variable 3-20 OS=Homo sapiens GN=IGKV3-20 PE=1 SV=2 - [KV320_HUMAN]	12.5493	1	1	0.892859	0.940355	0.848212	0.962903	0.550436	0.538178	0.578181	0.698224
O95428	Papilin OS=Homo sapiens GN=PAPLN PE=2 SV=4 - [PPN_HUMAN]	137.612	1	5	0.891997	0.973931	1.04106	1.12647	0.980676	1.11751	1.02212	0.870314
P10909	Clusterin OS=Homo sapiens GN=CLU PE=1 SV=1 - [CLUS_HUMAN]	52.461	1	13	0.888537	0.558434	0.711147	0.98203	0.908918	0.695573	0.702925	1.0986
P09622	Dihydrolipoyl dehydrogenase, mitochondrial OS=Homo sapiens GN=DLD PE=1 SV=2 - [DLDH_HUMAN]	54.143	1	3	0.888354	1.08714	0.799261	0.833118	1.33352	1.46988	2.62091	1.10162
Q9NZ08	Endoplasmic reticulum aminopeptidase 1 OS=Homo sapiens GN=ERAP1 PE=1 SV=3 - [ERAP1_HUMAN]	107.166	1	3	0.887782	1.42357	1.25977	1.17002	0.793412	0.856943	0.701415	0.894338
P01008	Antithrombin-III OS=Homo sapiens GN=SERPINC1 PE=1 SV=1 - [ANT3_HUMAN]	52.5689	1	18	0.887303	0.733179	0.873491	0.918651	1.0117	0.931646	0.960219	1.04102
P02144	Myoglobin OS=Homo sapiens GN=MB PE=1 SV=2 - [MYG_HUMAN]	17.173	1	3	0.88522	1.12283	1.43579	0.778368	4.75181	9.17231	23.3117	3.23454
P13598	Intercellular adhesion molecule 2 OS=Homo sapiens GN=ICAM2 PE=1 SV=2 - [ICAM2_HUMAN]	30.6346	1	1	0.884115	0.467615	0.7582	0.906583	0.781697	0.737437	0.75727	0.779332
P07339	Cathepsin D OS=Homo sapiens GN=CTSD PE=1 SV=1 - [CATD_HUMAN]	44.5236	1	6	0.882265	1.09163	1.1393	0.9087	0.889903	1.217	2.13873	0.829419
P07951	Tropomyosin beta chain OS=Homo sapiens GN=TPM2 PE=1 SV=1 - [TPM2_HUMAN]	32.8306	1	2	0.881783	0.793302	0.872479	0.641311	1.86435	1.62545	1.22156	1.51069
Q6UY14	ADAMTS-like protein 4 OS=Homo sapiens GN=ADAMTSL4 PE=1 SV=2 - [ATL4_HUMAN]	116.471	1	2	0.880674	0.615925	0.85396	0.804902	0.566624	0.63149	0.723068	0.550137
Q7Z7M0	Multiple epidermal growth factor-like domains protein 8 OS=Homo sapiens GN=MEGF8 PE=1 SV=2 - [MEGF8_HUMAN]	302.902	1	6	0.880635	0.831983	0.760588	1.02317	0.601768	0.594472	0.618326	0.761202
Q8N8Z6	Discoidin, CUB and LCCL domain-containing protein 1 OS=Homo sapiens GN=DCBLD1 PE=1 SV=2 - [DCBD1_HUMAN]	77.8719	1	2	0.879702	1.08302	1.12319	1.02373	1.16919	1.0518	1.16205	1.0945
P16070	CD44 antigen OS=Homo sapiens GN=CD44 PE=1 SV=3 - [CD44_HUMAN]	81.4874	1	5	0.87673	0.628361	0.816734	0.895028	0.81473	0.918492	0.785211	0.891291
O95980	Reversion-inducing cysteine-rich protein with Kazal motifs OS=Homo sapiens GN=RECK PE=1 SV=1 - [RECK_HUMAN]	106.386	1	2	0.874876	1.01922	1.09558	0.953207	0.968377	0.888367	0.834608	0.857966
P04156	Major prion protein OS=Homo sapiens GN=PRNP PE=1 SV=1 - [PRIO_HUMAN]	27.6432	1	1	0.872717	1.19685	0.862709	1.02725	1.11103	1.04694	0.792088	1.05865
P03950	Angiogenin OS=Homo sapiens GN=ANG PE=1 SV=1 - [ANGI_HUMAN]	16.5394	1	3	0.871932	1.25984	0.622925	0.694414	0.856018	0.790232	0.643552	0.668442
P14618	Pyruvate kinase PKM OS=Homo sapiens GN=PKM PE=1 SV=4 - [KPYM_HUMAN]	57.9	2	9	0.870125	0.898037	0.764862	0.993793	1.59586	1.90372	2.40858	1.26388
A8K2U0	Alpha-2-macroglobulin-like protein 1 OS=Homo sapiens GN=A2ML1 PE=1 SV=3 - [A2ML1_HUMAN]	161.004	1	2	0.869645	1.56347	0.763994	0.808526	0.723634	0.566338	1.18718	0.785387
P49257	Protein ERGIC-53 OS=Homo sapiens GN=LMAN1 PE=1 SV=2 - [LMAN1_HUMAN]	57.513	1	3	0.868765	1.06718	1.39613	1.03786	1.38367	1.31278	0.706329	1.09958
P05543	Thyroxine-binding globulin OS=Homo sapiens GN=SERPINA7 PE=1 SV=2 - [THBG_HUMAN]	46.2946	1	12	0.868137	0.784698	0.817385	0.912355	0.924613	0.854975	0.751237	0.877927
P12110	Collagen alpha-2(VI) chain OS=Homo sapiens GN=COL6A2 PE=1 SV=4 - [CO6A2_HUMAN]	108.512	1	2	0.866403	0.541916	0.846878	0.841853	2.03868	1.93561	1.44026	1.57193
P22792	Carboxypeptidase N subunit 2 OS=Homo sapiens GN=CPN2 PE=1 SV=3 - [CPN2_HUMAN]	60.5181	1	8	0.865078	0.783912	0.981625	0.857725	0.848372	0.845507	0.81301	0.776247
Q9UBX1	Cathepsin F OS=Homo sapiens GN=CTSF PE=1 SV=1 - [CATF_HUMAN]	53.3318	1	2	0.863863	0.504419	0.454388	1.15028	0.535822	0.488526	0.670033	1.12063
P06865	Beta-hexosaminidase subunit alpha OS=Homo sapiens GN=HEXA PE=1 SV=2 - [HEXA_HUMAN]	60.6643	1	1	0.863575	0.971925	1.00871	0.940282	1.09824	1.20293	1.47465	1.09789
P01019	Angiotensinogen OS=Homo sapiens GN=AGT PE=1 SV=1 - [ANGT_HUMAN]	53.1205	1	5	0.862601	0.705386	1.04565	0.747247	1.34952	1.35338	0.888969	1.00505
P04070	Vitamin K-dependent protein C OS=Homo sapiens GN=PROC PE=1 SV=1 - [PROC_HUMAN]	52.0375	1	2	0.857879	0.519999	0.695712	1.01727	0.911945	0.759165	0.788436	0.923835
A0A075B6I1	Immunoglobulin lambda variable 4-60 OS=Homo sapiens GN=IGLV4-60 PE=3 SV=1 - [LV460_HUMAN]	12.9793	1	1	0.8558	0.800728	0.592184	0.55619	0.413676	0.483856	0.500427	0.544712
Q14166	Tubulin--tyrosine ligase-like protein 12 OS=Homo sapiens GN=TTLL12 PE=1 SV=2 - [TTL12_HUMAN]	74.356	1	1	0.85522	0.973203	0.687885	0.580132	0.443728	0.606481	0.563731	0.526995
Q68CJ9	Cyclic AMP-responsive element-binding protein 3-like protein 3 OS=Homo sapiens GN=CREB3L3 PE=1 SV=2 - [CR3L3_HUMAN]	49.0467	1	1	0.855195	0.854599	1.44024	1.01301	3.63175	3.64862	2.26906	2.26237
P23471	Receptor-type tyrosine-protein phosphatase zeta OS=Homo sapiens GN=PTPRZ1 PE=1 SV=4 - [PTPRZ_HUMAN]	254.429	1	2	0.855187	0.990273	0.867786	0.963478	0.936047	0.990015	0.885894	0.920754
P07358	Complement component C8 beta chain OS=Homo sapiens GN=C8B PE=1 SV=3 - [CO8B_HUMAN]	67.0035	1	12	0.854944	0.883007	0.964089	0.821076	0.956626	0.978942	0.682547	0.895942
P62873	Guanine nucleotide-binding protein G(I)/G(S)/G(T) subunit beta-1 OS=Homo sapiens GN=GNB1 PE=1 SV=3 - [GBB1_HUMAN]	37.353	4	2	0.854258	0.917617	1.0006	0.772616	0.944309	0.93656	1.51637	0.895718
P02654	Apolipoprotein C-I OS=Homo sapiens GN=APOC1 PE=1 SV=1 - [APOC1_HUMAN]	9.32609	1	3	0.853636	0.421734	0.76381	0.988491	0.638477	0.751036	0.787886	0.742179
P00747	Plasminogen OS=Homo sapiens GN=PLG PE=1 SV=2 - [PLMN_HUMAN]	90.5102	2	25	0.853048	0.771628	0.703439	0.843501	0.773612	0.554185	0.467738	0.90212
P24593	Insulin-like growth factor-binding protein 5 OS=Homo sapiens GN=IGFBP5 PE=1 SV=1 - [IBP5_HUMAN]	30.55	1	2	0.852092	0.795285	0.301528	0.677817	0.412571	0.579933	0.570899	0.537264
P40197	Platelet glycoprotein V OS=Homo sapiens GN=GP5 PE=1 SV=1 - [GPV_HUMAN]	60.9207	1	2	0.852011	0.742256	0.707859	0.990997	1.03692	0.816117	0.935499	1.41741
P13489	Ribonuclease inhibitor OS=Homo sapiens GN=RNH1 PE=1 SV=2 - [RINI_HUMAN]	49.9411	1	3	0.851526	0.659296	0.761339	0.881974	0.646301	0.718236	0.975281	0.744105
P02745	Complement C1q subcomponent subunit A OS=Homo sapiens GN=C1QA PE=1 SV=2 - [C1QA_HUMAN]	26.0002	1	2	0.851208	0.981445	0.772818	0.831351	0.704688	0.590645	0.470481	0.752465
Q16270	Insulin-like growth factor-binding protein 7 OS=Homo sapiens GN=IGFBP7 PE=1 SV=1 - [IBP7_HUMAN]	29.1114	2	3	0.849174	0.887873	1.01227	0.750208	0.783533	0.981665	0.953986	0.644847
Q8WZ75	Roundabout homolog 4 OS=Homo sapiens GN=ROBO4 PE=1 SV=1 - [ROBO4_HUMAN]	107.39	1	3	0.848938	0.781406	0.951983	0.813645	0.899231	0.968685	1.28002	0.785717
P00734	Prothrombin OS=Homo sapiens GN=F2 PE=1 SV=2 - [THRB_HUMAN]	69.9921	1	16	0.848371	0.610795	0.839207	0.897751	0.800449	0.752681	0.744232	0.828792
P12259	Coagulation factor V OS=Homo sapiens GN=F5 PE=1 SV=4 - [FA5_HUMAN]	251.546	1	30	0.84764	1.29249	0.745187	0.869493	0.891984	0.900024	0.656495	0.968646
P08253	72 kDa type IV collagenase OS=Homo sapiens GN=MMP2 PE=1 SV=2 - [MMP2_HUMAN]	73.8347	1	5	0.846729	0.760373	0.684997	0.553703	0.842865	0.78788	0.609125	0.768492
P02747	Complement C1q subcomponent subunit C OS=Homo sapiens GN=C1QC PE=1 SV=3 - [C1QC_HUMAN]	25.7571	1	5	0.844606	0.842839	0.743709	0.839462	0.647479	0.612575	0.547486	0.723462
P27930	Interleukin-1 receptor type 2 OS=Homo sapiens GN=IL1R2 PE=1 SV=1 - [IL1R2_HUMAN]	45.3922	1	1	0.844017	0.562625	0.628626	0.732605	0.923486	0.919878	1.03636	0.99713
P04217	Alpha-1B-glycoprotein OS=Homo sapiens GN=A1BG PE=1 SV=4 - [A1BG_HUMAN]	54.2195	1	12	0.841969	0.749517	0.932258	0.919155	0.935463	0.862685	0.819684	0.915978
P42785	Lysosomal Pro-X carboxypeptidase OS=Homo sapiens GN=PRCP PE=1 SV=1 - [PCP_HUMAN]	55.7639	1	1	0.841742	0.691526	0.989903	0.975265	0.862806	0.968482	0.925604	0.869972
Q99983	Osteomodulin OS=Homo sapiens GN=OMD PE=1 SV=1 - [OMD_HUMAN]	49.4602	1	2	0.841302	0.906889	1.03898	0.801894	1.36174	1.61674	1.42322	0.978363
P15144	Aminopeptidase N OS=Homo sapiens GN=ANPEP PE=1 SV=4 - [AMPN_HUMAN]	109.471	1	14	0.836621	0.66427	0.715633	0.839896	0.854154	0.844266	0.869513	0.992556
Q13822	Ectonucleotide pyrophosphatase/phosphodiesterase family member 2 OS=Homo sapiens GN=ENPP2 PE=1 SV=3 - [ENPP2_HUMAN]	98.9296	1	4	0.836314	1.09814	0.887456	0.770494	0.545711	0.673037	0.685403	0.520728
Q6EMK4	Vasorin OS=Homo sapiens GN=VASN PE=1 SV=1 - [VASN_HUMAN]	71.6675	1	7	0.829869	0.691081	0.887298	0.801357	1.14224	1.08484	1.07034	1.14004
P02774	Vitamin D-binding protein OS=Homo sapiens GN=GC PE=1 SV=1 - [VTDB_HUMAN]	52.929	2	19	0.828312	0.733485	0.874753	0.784162	1.09299	0.906904	0.722159	1.06743
P02743	Serum amyloid P-component OS=Homo sapiens GN=APCS PE=1 SV=2 - [SAMP_HUMAN]	25.3711	1	6	0.827647	0.852426	0.94686	0.801188	1.1009	0.855423	0.669541	0.998856
P01717	Immunoglobulin lambda variable 3-25 OS=Homo sapiens GN=IGLV3-25 PE=1 SV=2 - [LV325_HUMAN]	12.0038	3	1	0.825672	0.884836	0.730658	0.983257	0.642274	0.621029	0.735674	0.901692
P39059	Collagen alpha-1(XV) chain OS=Homo sapiens GN=COL15A1 PE=1 SV=2 - [COFA1_HUMAN]	141.632	1	1	0.824201	0.642018	0.789406	0.908283	0.724844	0.869921	0.864819	0.658794
P0CG05	Ig lambda-2 chain C regions OS=Homo sapiens GN=IGLC2 PE=1 SV=1 - [LAC2_HUMAN]	11.2865	3	2	0.824157	0.797724	0.662911	1.0254	0.541986	0.500207	0.606137	0.680955
P01860	Ig gamma-3 chain C region OS=Homo sapiens GN=IGHG3 PE=1 SV=2 - [IGHG3_HUMAN]	41.2604	1	2	0.824118	0.793022	0.738694	0.903942	0.76543	0.640071	0.664272	0.882165
Q9NPR2	Semaphorin-4B OS=Homo sapiens GN=SEMA4B PE=1 SV=3 - [SEM4B_HUMAN]	92.1347	1	1	0.822691	0.879818	0.873913	0.754972	0.784649	0.99747	1.27098	0.741363
Q8WUJ3	Cell migration-inducing and hyaluronan-binding protein OS=Homo sapiens GN=CEMIP PE=1 SV=2 - [CEMIP_HUMAN]	152.9	1	1	0.821894	1.60484	0.899461	1.32748	0.927372	0.885371	0.703029	1.45119
P00742	Coagulation factor X OS=Homo sapiens GN=F10 PE=1 SV=2 - [FA10_HUMAN]	54.6965	1	13	0.820733	0.721023	0.823599	0.888778	0.802308	0.807601	0.705811	0.814847
P27169	Serum paraoxonase/arylesterase 1 OS=Homo sapiens GN=PON1 PE=1 SV=3 - [PON1_HUMAN]	39.7062	1	4	0.818901	0.8973	1.11269	0.879474	1.00886	1.11389	1.14269	0.871485
P02786	Transferrin receptor protein 1 OS=Homo sapiens GN=TFRC PE=1 SV=2 - [TFR1_HUMAN]	84.8179	1	8	0.81752	0.814923	1.0551	0.820502	0.814528	1.00935	1.01962	0.923253
Q9NSC7	Alpha-N-acetylgalactosaminide alpha-2,6-sialyltransferase 1 OS=Homo sapiens GN=ST6GALNAC1 PE=2 SV=1 - [SIA7A_HUMAN]	68.5215	1	1	0.81703	0.797674	0.821162	1.00366	0.826322	0.893105	1.23646	0.88911
O43505	Beta-1,4-glucuronyltransferase 1 OS=Homo sapiens GN=B4GAT1 PE=1 SV=1 - [B4GA1_HUMAN]	47.0889	1	3	0.814384	0.779648	0.842652	0.761791	1.0225	1.0291	0.799449	0.867177
P01911	HLA class II histocompatibility antigen, DRB1-15 beta chain OS=Homo sapiens GN=HLA-DRB1 PE=1 SV=2 - [2B1F_HUMAN]	29.947	11	1	0.810935	0.718332	1.13071	0.812803	0.678163	1.04518	6.13993	0.549932
P35590	Tyrosine-protein kinase receptor Tie-1 OS=Homo sapiens GN=TIE1 PE=1 SV=1 - [TIE1_HUMAN]	125.01	1	3	0.810417	0.687269	1.00415	0.747137	0.756034	0.852068	0.988526	0.691219
P04180	Phosphatidylcholine-sterol acyltransferase OS=Homo sapiens GN=LCAT PE=1 SV=1 - [LCAT_HUMAN]	49.5461	1	6	0.808214	0.483272	0.823729	0.906985	0.729072	0.694572	0.671312	0.758818
Q9UNW1	Multiple inositol polyphosphate phosphatase 1 OS=Homo sapiens GN=MINPP1 PE=1 SV=1 - [MINP1_HUMAN]	55.0161	1	6	0.807683	0.660627	0.657263	0.754335	1.1266	1.01487	0.8472	1.0527
P13797	Plastin-3 OS=Homo sapiens GN=PLS3 PE=1 SV=4 - [PLST_HUMAN]	70.7662	2	1	0.806748	0.857146	0.927235	0.975553	0.976072	0.926791	1.97667	0.946393
A0A0C4DH25	Immunoglobulin kappa variable 3-20 OS=Homo sapiens GN=IGKV3D-20 PE=3 SV=1 - [KVD20_HUMAN]	12.5072	1	1	0.805459	1.03014	0.780997	0.720487	0.475984	0.591763	0.681074	0.549092
Q6UWP8	Suprabasin OS=Homo sapiens GN=SBSN PE=1 SV=2 - [SBSN_HUMAN]	60.5046	1	3	0.804965	0.818625	0.714652	0.753799	0.894334	0.829031	0.783687	0.658559
P07333	Macrophage colony-stimulating factor 1 receptor OS=Homo sapiens GN=CSF1R PE=1 SV=2 - [CSF1R_HUMAN]	107.915	1	2	0.802474	0.677043	0.891189	0.828717	0.562998	0.636359	0.692544	0.561075
A0A0C4DH34	Immunoglobulin heavy variable 4-28 OS=Homo sapiens GN=IGHV4-28 PE=3 SV=1 - [HV428_HUMAN]	13.1157	1	1	0.797232	0.647452	0.625558	1.0313	0.446646	0.449488	0.548611	0.584638
P61026	Ras-related protein Rab-10 OS=Homo sapiens GN=RAB10 PE=1 SV=1 - [RAB10_HUMAN]	22.5266	19	1	0.795272	0.929997	0.817924	0.560419	0.534983	0.629933	1.15956	0.722232
Q07075	Glutamyl aminopeptidase OS=Homo sapiens GN=ENPEP PE=1 SV=3 - [AMPE_HUMAN]	109.176	1	4	0.795262	0.77885	0.832737	0.877906	0.691638	0.738244	0.688603	0.640519
P00748	Coagulation factor XII OS=Homo sapiens GN=F12 PE=1 SV=3 - [FA12_HUMAN]	67.7479	1	9	0.794913	0.61397	0.482286	0.898384	0.397006	0.429685	0.499706	0.548537
Q9NPH3	Interleukin-1 receptor accessory protein OS=Homo sapiens GN=IL1RAP PE=1 SV=2 - [IL1AP_HUMAN]	65.3767	1	5	0.79227	0.723086	0.788164	0.76942	0.885887	1.05902	1.25892	0.87512
Q13740	CD166 antigen OS=Homo sapiens GN=ALCAM PE=1 SV=2 - [CD166_HUMAN]	65.0611	1	2	0.791856	0.637822	0.752923	0.828376	0.824671	0.836357	0.818282	0.726587
A0A0C4DH31	Immunoglobulin heavy variable 1-18 OS=Homo sapiens GN=IGHV1-18 PE=3 SV=1 - [HV118_HUMAN]	12.8122	2	2	0.791331	0.72953	0.633663	0.849937	0.476168	0.470504	0.510512	0.568412
P17900	Ganglioside GM2 activator OS=Homo sapiens GN=GM2A PE=1 SV=4 - [SAP3_HUMAN]	20.8247	1	2	0.790432	0.778644	1.15061	0.850098	0.82579	0.957539	3.19095	1.08668
P06748	Nucleophosmin OS=Homo sapiens GN=NPM1 PE=1 SV=2 - [NPM_HUMAN]	32.5548	1	1	0.79031	0.690283	0.743658	0.739334	0.525345	0.80111	3.8698	0.514498
Q99715	Collagen alpha-1(XII) chain OS=Homo sapiens GN=COL12A1 PE=1 SV=2 - [COCA1_HUMAN]	332.941	1	2	0.790166	0.934804	1.05623	1.01437	1.05496	1.33178	1.17234	1.23794
Q12913	Receptor-type tyrosine-protein phosphatase eta OS=Homo sapiens GN=PTPRJ PE=1 SV=3 - [PTPRJ_HUMAN]	145.851	1	9	0.789687	0.539549	0.782674	0.801769	0.507913	0.596729	0.696801	0.511036
Q9HCU0	Endosialin OS=Homo sapiens GN=CD248 PE=1 SV=1 - [CD248_HUMAN]	80.8073	1	2	0.789481	1.03366	0.760568	0.939664	1.09013	0.93042	0.709081	0.996495
P05090	Apolipoprotein D OS=Homo sapiens GN=APOD PE=1 SV=1 - [APOD_HUMAN]	21.2618	1	6	0.787315	0.706246	0.761772	0.838118	0.634632	0.633524	0.614043	0.682928
P01742	Immunoglobulin heavy variable 1-69 OS=Homo sapiens GN=IGHV1-69 PE=1 SV=2 - [HV169_HUMAN]	12.6513	1	3	0.786641	0.726737	0.569628	0.784055	0.549132	0.550392	0.544659	0.6487
Q15517	Corneodesmosin OS=Homo sapiens GN=CDSN PE=1 SV=3 - [CDSN_HUMAN]	51.4902	1	2	0.781705	0.963476	0.833071	0.730818	0.817378	0.739271	0.817905	0.701092
Q9HBB8	Cadherin-related family member 5 OS=Homo sapiens GN=CDHR5 PE=1 SV=3 - [CDHR5_HUMAN]	88.1687	1	3	0.781367	0.503596	0.675144	0.679468	0.638615	0.631216	0.542685	0.521528
P30530	Tyrosine-protein kinase receptor UFO OS=Homo sapiens GN=AXL PE=1 SV=3 - [UFO_HUMAN]	98.273	1	1	0.781225	0.843579	1.10287	0.712498	0.876771	0.973702	0.99613	1.00617
P02749	Beta-2-glycoprotein 1 OS=Homo sapiens GN=APOH PE=1 SV=3 - [APOH_HUMAN]	38.2727	1	10	0.780677	0.740209	0.734665	0.775893	1.10945	1.04788	0.811276	1.05893
Q09666	Neuroblast differentiation-associated protein AHNAK OS=Homo sapiens GN=AHNAK PE=1 SV=2 - [AHNK_HUMAN]	628.699	1	5	0.780528	1.29321	0.62143	0.628155	0.469683	0.681052	1.90821	0.532037
A0A075B6P5	Immunoglobulin kappa variable 2-28 OS=Homo sapiens GN=IGKV2-28 PE=3 SV=1 - [KV228_HUMAN]	12.9485	6	2	0.779331	0.950362	0.633563	0.668246	0.444271	0.443032	0.5056	0.556905
P04196	Histidine-rich glycoprotein OS=Homo sapiens GN=HRG PE=1 SV=1 - [HRG_HUMAN]	59.5409	1	10	0.775824	0.6223	0.662069	0.725435	0.836103	0.656499	0.633569	0.771599
P01701	Immunoglobulin lambda variable 1-51 OS=Homo sapiens GN=IGLV1-51 PE=1 SV=2 - [LV151_HUMAN]	12.241	1	1	0.774825	0.916166	0.823403	1.07281	0.699433	0.568498	0.716177	0.938482
Q15166	Serum paraoxonase/lactonase 3 OS=Homo sapiens GN=PON3 PE=1 SV=3 - [PON3_HUMAN]	39.5823	1	6	0.773871	0.72932	0.890538	0.901213	0.681072	0.753365	0.911412	0.628473
P0DOX7	Immunoglobulin kappa light chain OS=Homo sapiens PE=1 SV=1 - [IGK_HUMAN]	23.3644	2	2	0.773353	0.5876	0.630874	0.894413	0.5013	0.471977	0.549357	0.603156
P48740	Mannan-binding lectin serine protease 1 OS=Homo sapiens GN=MASP1 PE=1 SV=3 - [MASP1_HUMAN]	79.1952	1	13	0.771579	0.616534	0.679896	0.766418	0.766444	0.686017	0.600512	0.761132
Q9Y6Z7	Collectin-10 OS=Homo sapiens GN=COLEC10 PE=2 SV=2 - [COL10_HUMAN]	30.6853	1	3	0.77051	0.627999	0.620126	0.697461	0.608737	0.604303	0.64486	0.619669
Q08ET2	Sialic acid-binding Ig-like lectin 14 OS=Homo sapiens GN=SIGLEC14 PE=1 SV=1 - [SIG14_HUMAN]	43.9422	2	5	0.770399	0.823465	1.07282	0.782887	0.808717	0.850475	0.719658	0.574646
P15311	Ezrin OS=Homo sapiens GN=EZR PE=1 SV=4 - [EZRI_HUMAN]	69.3697	2	1	0.768578	0.946581	0.968514	0.681327	0.861998	0.87765	1.84373	0.840077
Q04756	Hepatocyte growth factor activator OS=Homo sapiens GN=HGFAC PE=1 SV=1 - [HGFA_HUMAN]	70.6361	1	9	0.767125	0.613821	0.678448	0.801307	0.810766	0.915195	0.980481	0.750588
Q9UBR2	Cathepsin Z OS=Homo sapiens GN=CTSZ PE=1 SV=1 - [CATZ_HUMAN]	33.8462	1	3	0.765709	1.08534	1.3592	0.710791	1.08732	1.37936	1.23575	0.921152
P07355	Annexin A2 OS=Homo sapiens GN=ANXA2 PE=1 SV=2 - [ANXA2_HUMAN]	38.5798	2	5	0.764079	1.04832	0.723567	0.674109	0.546415	0.610045	2.08769	0.546897
P12955	Xaa-Pro dipeptidase OS=Homo sapiens GN=PEPD PE=1 SV=3 - [PEPD_HUMAN]	54.5129	1	8	0.763023	0.854231	0.893312	0.844382	0.772558	0.76253	0.884693	0.647612
P10599	Thioredoxin OS=Homo sapiens GN=TXN PE=1 SV=3 - [THIO_HUMAN]	11.7297	1	2	0.762804	0.945819	0.78076	0.78394	0.67234	0.701002	1.25432	0.737243
P01780	Immunoglobulin heavy variable 3-7 OS=Homo sapiens GN=IGHV3-7 PE=1 SV=2 - [HV307_HUMAN]	12.9344	4	1	0.762368	0.625564	0.628575	0.81337	0.432077	0.44045	0.521892	0.586035
P01861	Ig gamma-4 chain C region OS=Homo sapiens GN=IGHG4 PE=1 SV=1 - [IGHG4_HUMAN]	35.9179	1	3	0.760703	0.711158	0.719358	0.788567	0.327615	0.320904	0.391172	0.310494
Q92859	Neogenin OS=Homo sapiens GN=NEO1 PE=1 SV=2 - [NEO1_HUMAN]	159.917	1	6	0.758459	0.669269	0.67232	0.663563	0.704424	0.71843	0.861021	0.774675
Q14126	Desmoglein-2 OS=Homo sapiens GN=DSG2 PE=1 SV=2 - [DSG2_HUMAN]	122.218	1	8	0.757379	0.705953	0.793167	0.865275	0.987049	0.933547	0.920075	1.00232
P02760	Protein AMBP OS=Homo sapiens GN=AMBP PE=1 SV=1 - [AMBP_HUMAN]	38.974	1	11	0.756051	0.689065	0.829944	0.788579	1.1263	1.03015	0.907865	1.10693
P01042	Kininogen-1 OS=Homo sapiens GN=KNG1 PE=1 SV=2 - [KNG1_HUMAN]	71.9122	1	18	0.754881	0.725558	0.668672	0.767464	0.759045	0.684399	0.618082	0.755237
P49908	Selenoprotein P OS=Homo sapiens GN=SELENOP PE=1 SV=3 - [SEPP1_HUMAN]	43.1563	1	6	0.754691	0.489726	0.640512	0.788721	0.743063	0.574892	0.567312	0.820368
Q9NY97	N-acetyllactosaminide beta-1,3-N-acetylglucosaminyltransferase 2 OS=Homo sapiens GN=B3GNT2 PE=1 SV=2 - [B3GN2_HUMAN]	45.9926	2	1	0.754433	0.554899	0.699256	0.74	0.802395	0.711596	0.748767	0.711481
P68104	Elongation factor 1-alpha 1 OS=Homo sapiens GN=EEF1A1 PE=1 SV=1 - [EF1A1_HUMAN]	50.1091	3	2	0.754259	1.00466	0.600222	0.621909	0.675587	0.61965	1.63749	0.853602
P48594	Serpin B4 OS=Homo sapiens GN=SERPINB4 PE=1 SV=2 - [SPB4_HUMAN]	44.8255	2	4	0.753002	1.05569	0.753829	0.757643	0.629222	0.945897	4.00236	0.696267
P15151	Poliovirus receptor OS=Homo sapiens GN=PVR PE=1 SV=2 - [PVR_HUMAN]	45.2738	1	4	0.752995	0.618763	0.818018	0.762442	0.983659	0.959889	0.986122	0.938515
P06727	Apolipoprotein A-IV OS=Homo sapiens GN=APOA4 PE=1 SV=3 - [APOA4_HUMAN]	45.3715	1	20	0.751676	0.482465	0.776881	0.986509	0.810886	1.03492	1.28149	0.776794
Q86YZ3	Hornerin OS=Homo sapiens GN=HRNR PE=1 SV=2 - [HORN_HUMAN]	282.228	1	22	0.747986	1.20869	0.624984	0.664891	0.364118	0.50197	0.483746	0.770358
B9A064	Immunoglobulin lambda-like polypeptide 5 OS=Homo sapiens GN=IGLL5 PE=2 SV=2 - [IGLL5_HUMAN]	23.0486	3	3	0.746619	0.769805	0.675782	0.781424	0.522683	0.528372	0.589055	0.551481
P13647	Keratin, type II cytoskeletal 5 OS=Homo sapiens GN=KRT5 PE=1 SV=3 - [K2C5_HUMAN]	62.34	5	16	0.744855	0.952593	0.770522	0.604914	0.505078	0.52771	0.89543	0.542377
P20073	Annexin A7 OS=Homo sapiens GN=ANXA7 PE=1 SV=3 - [ANXA7_HUMAN]	52.7058	1	1	0.7432	1.34987	0.874476	0.973064	0.661214	0.812418	1.86117	0.778739
P81605	Dermcidin OS=Homo sapiens GN=DCD PE=1 SV=2 - [DCD_HUMAN]	11.2768	1	4	0.742234	0.939792	0.589504	0.585083	0.506567	0.496935	0.536877	0.348499
P08185	Corticosteroid-binding globulin OS=Homo sapiens GN=SERPINA6 PE=1 SV=1 - [CBG_HUMAN]	45.1119	1	7	0.742053	0.518926	0.757006	0.795142	0.680546	0.639315	0.665575	0.687281
Q13103	Secreted phosphoprotein 24 OS=Homo sapiens GN=SPP2 PE=1 SV=1 - [SPP24_HUMAN]	24.3218	1	5	0.740906	0.491166	0.298552	0.83404	0.430504	0.349107	0.342657	0.331269
P04745	Alpha-amylase 1 OS=Homo sapiens GN=AMY1A PE=1 SV=2 - [AMY1_HUMAN]	57.7309	3	3	0.739103	0.544469	0.773166	0.801971	0.795696	0.770888	1.11201	1.27752
O15394	Neural cell adhesion molecule 2 OS=Homo sapiens GN=NCAM2 PE=1 SV=2 - [NCAM2_HUMAN]	92.9882	1	4	0.738499	0.722338	0.81536	0.772631	0.638292	0.701046	0.759543	0.649162
O75976	Carboxypeptidase D OS=Homo sapiens GN=CPD PE=1 SV=2 - [CBPD_HUMAN]	152.835	1	1	0.735428	0.786909	0.976112	0.800288	1.05358	1.14197	1.04439	0.912844
P08195	4F2 cell-surface antigen heavy chain OS=Homo sapiens GN=SLC3A2 PE=1 SV=3 - [4F2_HUMAN]	67.9517	1	4	0.734417	0.457964	0.710679	0.649944	0.690176	0.665181	0.84511	0.738641
P36955	Pigment epithelium-derived factor OS=Homo sapiens GN=SERPINF1 PE=1 SV=4 - [PEDF_HUMAN]	46.2833	1	12	0.733118	0.642914	0.887105	0.702254	0.923278	0.893944	0.797883	0.843425
P32942	Intercellular adhesion molecule 3 OS=Homo sapiens GN=ICAM3 PE=1 SV=2 - [ICAM3_HUMAN]	59.5028	1	5	0.731146	0.657867	0.894169	0.865597	0.708496	0.602246	0.747826	0.769032
P17813	Endoglin OS=Homo sapiens GN=ENG PE=1 SV=2 - [EGLN_HUMAN]	70.5331	1	3	0.729337	0.918789	0.918978	1.00057	0.811939	0.963845	0.864965	1.25403
A0A075B6I0	Immunoglobulin lambda variable 8-61 OS=Homo sapiens GN=IGLV8-61 PE=3 SV=7 - [LV861_HUMAN]	12.8061	1	1	0.729256	0.792098	0.608878	0.533011	0.402409	0.458443	0.464406	0.539285
P26927	Hepatocyte growth factor-like protein OS=Homo sapiens GN=MST1 PE=1 SV=2 - [HGFL_HUMAN]	80.2675	2	16	0.72875	0.724083	0.621599	0.669687	0.781864	0.653798	0.559162	0.788231
Q9HCY8	Protein S100-A14 OS=Homo sapiens GN=S100A14 PE=1 SV=1 - [S10AE_HUMAN]	11.6548	1	2	0.728152	0.993222	0.731202	0.514325	0.446287	0.589757	2.01518	0.396867
P23470	Receptor-type tyrosine-protein phosphatase gamma OS=Homo sapiens GN=PTPRG PE=1 SV=4 - [PTPRG_HUMAN]	161.901	1	2	0.727852	0.451689	0.666221	0.787629	0.758831	0.82927	0.814017	0.793376
P54108	Cysteine-rich secretory protein 3 OS=Homo sapiens GN=CRISP3 PE=1 SV=1 - [CRIS3_HUMAN]	27.612	1	4	0.727353	0.893146	0.69726	0.828549	0.660723	0.621158	0.685396	0.682454
O43157	Plexin-B1 OS=Homo sapiens GN=PLXNB1 PE=1 SV=3 - [PLXB1_HUMAN]	232.151	1	2	0.723514	0.67394	0.621846	0.897386	0.830859	1.10365	0.957913	0.857591
P02751	Fibronectin OS=Homo sapiens GN=FN1 PE=1 SV=4 - [FINC_HUMAN]	262.46	1	49	0.720042	0.532781	0.368078	0.848933	0.950605	0.651606	0.505645	1.00836
P09172	Dopamine beta-hydroxylase OS=Homo sapiens GN=DBH PE=1 SV=3 - [DOPO_HUMAN]	69.0207	1	7	0.719715	0.65817	0.746243	0.796226	0.330944	0.357071	0.425915	0.349553
Q12866	Tyrosine-protein kinase Mer OS=Homo sapiens GN=MERTK PE=1 SV=2 - [MERTK_HUMAN]	110.179	1	2	0.717405	0.507673	0.796658	0.698522	0.563227	0.623067	0.739095	0.547137
P14151	L-selectin OS=Homo sapiens GN=SELL PE=1 SV=2 - [LYAM1_HUMAN]	42.1589	1	3	0.717076	0.481102	0.714855	0.803508	0.536896	0.557909	0.648292	0.56529
Q8NI99	Angiopoietin-related protein 6 OS=Homo sapiens GN=ANGPTL6 PE=1 SV=1 - [ANGL6_HUMAN]	51.6621	1	2	0.716247	0.664496	0.667676	0.904197	0.813867	0.746876	0.783548	0.832002
Q7Z7H5	Transmembrane emp24 domain-containing protein 4 OS=Homo sapiens GN=TMED4 PE=1 SV=1 - [TMED4_HUMAN]	25.9263	2	1	0.715914	1.11407	0.883866	0.639943	0.556562	0.610968	1.55637	0.754364
Q13449	Limbic system-associated membrane protein OS=Homo sapiens GN=LSAMP PE=1 SV=2 - [LSAMP_HUMAN]	37.3702	1	3	0.715891	0.596198	0.926972	0.702127	0.688952	0.778346	0.837504	0.620827
P01624	Immunoglobulin kappa variable 3-15 OS=Homo sapiens GN=IGKV3-15 PE=1 SV=2 - [KV315_HUMAN]	12.4882	2	1	0.711946	0.640461	0.527774	0.53825	0.40278	0.470135	0.474345	0.526012
P01040	Cystatin-A OS=Homo sapiens GN=CSTA PE=1 SV=1 - [CYTA_HUMAN]	10.9997	1	1	0.710051	0.517607	0.67734	0.728868	0.550193	0.474666	0.516552	0.43897
Q08554	Desmocollin-1 OS=Homo sapiens GN=DSC1 PE=1 SV=2 - [DSC1_HUMAN]	99.9238	1	6	0.709342	0.665087	0.818175	0.598234	0.435342	0.381038	0.49554	0.419121
Q9BWP8	Collectin-11 OS=Homo sapiens GN=COLEC11 PE=1 SV=1 - [COL11_HUMAN]	28.647	1	2	0.707446	0.58997	0.618888	0.690785	0.589339	0.663021	0.635547	0.631287
Q16853	Membrane primary amine oxidase OS=Homo sapiens GN=AOC3 PE=1 SV=3 - [AOC3_HUMAN]	84.5683	2	4	0.704883	0.749409	0.764741	0.648427	0.495453	0.574575	0.60552	0.502384
P05496	ATP synthase F(0) complex subunit C1, mitochondrial OS=Homo sapiens GN=ATP5G1 PE=1 SV=2 - [AT5G1_HUMAN]	14.2675	3	1	0.704834	0.898237	0.829666	1.28371	0.5397	0.80561	5.19398	1.07704
Q08188	Protein-glutamine gamma-glutamyltransferase E OS=Homo sapiens GN=TGM3 PE=1 SV=4 - [TGM3_HUMAN]	76.5836	1	8	0.702697	0.957892	0.689781	0.559937	0.359925	0.42422	0.57946	0.381114
P14923	Junction plakoglobin OS=Homo sapiens GN=JUP PE=1 SV=3 - [PLAK_HUMAN]	81.6927	1	11	0.697612	0.996324	0.65421	0.532856	0.368231	0.436456	0.628441	0.454867
Q15828	Cystatin-M OS=Homo sapiens GN=CST6 PE=1 SV=1 - [CYTM_HUMAN]	16.5004	1	3	0.696998	0.599529	0.865437	0.702901	1.02603	1.14892	1.26171	1.13671
P22105	Tenascin-X OS=Homo sapiens GN=TNXB PE=1 SV=4 - [TENX_HUMAN]	457.932	2	23	0.695714	0.757472	0.684048	0.678685	0.601206	0.667782	0.838366	0.560985
Q9C075	Keratin, type I cytoskeletal 23 OS=Homo sapiens GN=KRT23 PE=1 SV=2 - [K1C23_HUMAN]	48.1012	2	2	0.693103	1.35399	0.806703	0.699974	0.61723	0.657507	1.0384	0.670842
P43121	Cell surface glycoprotein MUC18 OS=Homo sapiens GN=MCAM PE=1 SV=2 - [MUC18_HUMAN]	71.5626	1	7	0.69271	0.576841	0.734041	0.642162	0.672446	0.75568	0.798162	0.622869
A0A075B6I9	Immunoglobulin lambda variable 7-46 OS=Homo sapiens GN=IGLV7-46 PE=3 SV=4 - [LV746_HUMAN]	12.4601	2	2	0.692599	0.605775	0.597405	1.14405	0.626719	0.549112	0.613125	0.909444
P20930	Filaggrin OS=Homo sapiens GN=FLG PE=1 SV=3 - [FILA_HUMAN]	434.922	1	18	0.692469	1.15962	0.599499	0.711167	0.38465	0.455995	0.567503	0.421946
P33151	Cadherin-5 OS=Homo sapiens GN=CDH5 PE=1 SV=5 - [CADH5_HUMAN]	87.474	1	8	0.692139	0.533982	0.686655	0.748001	0.659233	0.634768	0.704478	0.655848
Q9NQ38	Serine protease inhibitor Kazal-type 5 OS=Homo sapiens GN=SPINK5 PE=1 SV=2 - [ISK5_HUMAN]	120.637	1	4	0.692102	0.674371	0.816514	0.737289	1.3365	1.21153	1.14135	1.3575
P02656	Apolipoprotein C-III OS=Homo sapiens GN=APOC3 PE=1 SV=1 - [APOC3_HUMAN]	10.8455	1	3	0.691017	0.536456	0.644353	0.823528	0.633368	0.843111	0.701978	0.739445
Q8TER0	Sushi, nidogen and EGF-like domain-containing protein 1 OS=Homo sapiens GN=SNED1 PE=2 SV=2 - [SNED1_HUMAN]	152.104	1	3	0.690611	0.816475	0.720565	0.879526	0.578565	0.686612	0.787985	0.567698
Q12860	Contactin-1 OS=Homo sapiens GN=CNTN1 PE=1 SV=1 - [CNTN1_HUMAN]	113.249	1	4	0.689986	0.665976	0.742032	0.765587	0.554949	0.523994	0.691152	0.578194
Q9UGM5	Fetuin-B OS=Homo sapiens GN=FETUB PE=1 SV=2 - [FETUB_HUMAN]	42.028	1	6	0.689517	0.518795	0.440337	0.712329	0.608095	0.410325	0.425246	0.647933
Q8WVV4	Protein POF1B OS=Homo sapiens GN=POF1B PE=1 SV=3 - [POF1B_HUMAN]	68.0224	1	3	0.688897	0.957395	0.702323	0.565242	0.528281	0.697468	1.22015	0.51789
Q15063	Periostin OS=Homo sapiens GN=POSTN PE=1 SV=2 - [POSTN_HUMAN]	93.2553	1	5	0.688107	0.854914	0.848899	0.692843	0.874318	0.84274	0.709844	1.01642
Q14515	SPARC-like protein 1 OS=Homo sapiens GN=SPARCL1 PE=1 SV=2 - [SPRL1_HUMAN]	75.1613	1	7	0.687564	0.500065	0.764657	0.710576	0.764728	0.975449	1.02646	0.839268
P19021	Peptidyl-glycine alpha-amidating monooxygenase OS=Homo sapiens GN=PAM PE=1 SV=2 - [AMD_HUMAN]	108.263	1	3	0.684671	0.795047	0.779093	0.617307	0.710289	0.764577	0.813435	0.710383
Q4G148	Glucoside xylosyltransferase 1 OS=Homo sapiens GN=GXYLT1 PE=1 SV=2 - [GXLT1_HUMAN]	50.5335	1	1	0.681266	0.730435	0.937528	0.796117	0.867368	0.959494	0.88427	0.890922
P51884	Lumican OS=Homo sapiens GN=LUM PE=1 SV=2 - [LUM_HUMAN]	38.4048	1	8	0.680393	0.444989	0.625821	0.668166	0.707372	0.754943	0.83183	0.558953
P22891	Vitamin K-dependent protein Z OS=Homo sapiens GN=PROZ PE=1 SV=2 - [PROZ_HUMAN]	44.7147	1	5	0.67986	0.559853	0.519022	0.73208	0.463072	0.61207	0.590417	0.555725
O60664	Perilipin-3 OS=Homo sapiens GN=PLIN3 PE=1 SV=3 - [PLIN3_HUMAN]	47.0459	1	1	0.676014	0.558015	0.656228	0.513712	0.743401	0.59309	1.1981	0.751288
P15924	Desmoplakin OS=Homo sapiens GN=DSP PE=1 SV=3 - [DESP_HUMAN]	331.569	1	40	0.675845	1.02953	0.656785	0.555844	0.414528	0.486796	0.779946	0.498666
P22352	Glutathione peroxidase 3 OS=Homo sapiens GN=GPX3 PE=1 SV=2 - [GPX3_HUMAN]	25.5369	3	8	0.675595	0.695354	0.953497	0.802055	0.905459	0.984797	0.981931	0.918872
P35579	Myosin-9 OS=Homo sapiens GN=MYH9 PE=1 SV=4 - [MYH9_HUMAN]	226.392	2	3	0.671406	0.945984	0.708926	0.758426	0.558965	0.626678	1.31522	0.565392
P49721	Proteasome subunit beta type-2 OS=Homo sapiens GN=PSMB2 PE=1 SV=1 - [PSB2_HUMAN]	22.8217	1	1	0.668236	0.722454	0.756478	0.826654	0.982234	1.17194	1.29019	0.764504
Q8WVM7	Cohesin subunit SA-1 OS=Homo sapiens GN=STAG1 PE=1 SV=3 - [STAG1_HUMAN]	144.336	1	1	0.665833	0.590381	0.525241	0.681927	0.523905	0.558425	0.553111	0.543003
O00592	Podocalyxin OS=Homo sapiens GN=PODXL PE=1 SV=2 - [PODXL_HUMAN]	58.5991	1	2	0.665229	0.345238	0.562151	0.704541	0.485652	0.526528	0.53488	0.516098
P27918	Properdin OS=Homo sapiens GN=CFP PE=1 SV=2 - [PROP_HUMAN]	51.242	1	5	0.664452	0.705198	0.646828	0.715325	0.435449	0.464148	0.592219	0.460161
P04439	HLA class I histocompatibility antigen, A-3 alpha chain OS=Homo sapiens GN=HLA-A PE=1 SV=2 - [1A03_HUMAN]	40.8152	26	3	0.663949	0.518814	0.674372	0.671389	0.789465	0.790301	1	0.812949
Q8IZF2	Adhesion G protein-coupled receptor F5 OS=Homo sapiens GN=ADGRF5 PE=1 SV=3 - [AGRF5_HUMAN]	149.361	1	5	0.661682	0.538704	0.918659	0.716361	0.647496	0.787883	0.845946	0.681321
Q96P63	Serpin B12 OS=Homo sapiens GN=SERPINB12 PE=1 SV=1 - [SPB12_HUMAN]	46.2471	1	4	0.659788	1.01457	0.727262	0.682546	0.481373	0.608164	0.697988	0.516314
P35221	Catenin alpha-1 OS=Homo sapiens GN=CTNNA1 PE=1 SV=1 - [CTNA1_HUMAN]	100.009	1	1	0.658566	1.24306	0.610844	0.457395	0.434027	0.569794	1.05843	0.540437
Q13867	Bleomycin hydrolase OS=Homo sapiens GN=BLMH PE=1 SV=1 - [BLMH_HUMAN]	52.528	1	3	0.656134	0.827182	0.717274	0.648359	0.629086	0.659597	0.851754	0.632986
P02533	Keratin, type I cytoskeletal 14 OS=Homo sapiens GN=KRT14 PE=1 SV=4 - [K1C14_HUMAN]	51.5294	8	8	0.655323	0.917536	0.694644	0.619381	0.526885	0.502532	0.6472	0.627377
Q13332	Receptor-type tyrosine-protein phosphatase S OS=Homo sapiens GN=PTPRS PE=1 SV=3 - [PTPRS_HUMAN]	216.905	1	2	0.65214	0.846577	0.63746	0.583672	0.655094	0.730799	0.66381	0.58575
Q6UXH0	Angiopoietin-like protein 8 OS=Homo sapiens GN=ANGPTL8 PE=1 SV=1 - [ANGL8_HUMAN]	22.0917	1	2	0.65147	0.861609	0.650355	0.90292	0.890641	0.966	2.44456	0.710637
Q8N1N4	Keratin, type II cytoskeletal 78 OS=Homo sapiens GN=KRT78 PE=2 SV=2 - [K2C78_HUMAN]	56.8305	2	10	0.651163	0.969918	0.670899	0.543952	0.372809	0.449974	0.619237	0.464493
P11150	Hepatic triacylglycerol lipase OS=Homo sapiens GN=LIPC PE=1 SV=3 - [LIPC_HUMAN]	55.8787	1	2	0.650598	0.664841	0.560775	0.705373	0.565215	0.535596	0.539955	0.496144
O95445	Apolipoprotein M OS=Homo sapiens GN=APOM PE=1 SV=2 - [APOM_HUMAN]	21.2394	1	3	0.649227	0.476772	0.688171	0.71378	0.640017	0.620245	0.634566	0.61917
P15104	Glutamine synthetase OS=Homo sapiens GN=GLUL PE=1 SV=4 - [GLNA_HUMAN]	42.0373	1	1	0.649088	0.863455	0.646759	0.745964	0.645292	0.93438	6.45638	0.719132
P28482	Mitogen-activated protein kinase 1 OS=Homo sapiens GN=MAPK1 PE=1 SV=3 - [MK01_HUMAN]	41.3632	1	1	0.647887	0.468557	0.61438	0.650186	0.701856	0.611972	0.514789	0.621697
P24592	Insulin-like growth factor-binding protein 6 OS=Homo sapiens GN=IGFBP6 PE=1 SV=1 - [IBP6_HUMAN]	25.3062	1	1	0.642887	0.597048	0.85721	0.720307	0.839037	0.975143	0.793783	0.791365
A0A0B4J1Y9	Immunoglobulin heavy variable 3-72 OS=Homo sapiens GN=IGHV3-72 PE=3 SV=1 - [HV372_HUMAN]	13.1945	2	1	0.640435	0.768504	0.592116	0.515922	0.504262	0.494948	0.449824	0.597141
P35527	Keratin, type I cytoskeletal 9 OS=Homo sapiens GN=KRT9 PE=1 SV=3 - [K1C9_HUMAN]	62.0268	2	20	0.63857	0.929908	0.603998	0.545198	0.442556	0.510955	0.501445	0.460647
P12814	Alpha-actinin-1 OS=Homo sapiens GN=ACTN1 PE=1 SV=2 - [ACTN1_HUMAN]	102.993	2	3	0.637582	0.483275	0.571419	0.630674	1.18641	0.914385	2.55331	1.26823
P19823	Inter-alpha-trypsin inhibitor heavy chain H2 OS=Homo sapiens GN=ITIH2 PE=1 SV=2 - [ITIH2_HUMAN]	106.397	1	23	0.637396	0.544752	0.547737	0.71255	0.731254	0.718366	0.764411	0.72832
Q07507	Dermatopontin OS=Homo sapiens GN=DPT PE=1 SV=2 - [DERM_HUMAN]	23.9888	1	2	0.633249	0.620532	0.796842	0.803168	0.564908	0.478622	0.720556	0.659478
P06312	Immunoglobulin kappa variable 4-1 OS=Homo sapiens GN=IGKV4-1 PE=1 SV=1 - [KV401_HUMAN]	13.3716	1	1	0.632243	0.634147	0.546395	0.806924	0.384268	0.438413	0.455481	0.501803
Q76LX8	A disintegrin and metalloproteinase with thrombospondin motifs 13 OS=Homo sapiens GN=ADAMTS13 PE=1 SV=1 - [ATS13_HUMAN]	153.505	1	8	0.631525	0.71019	0.700612	0.76686	0.550977	0.500929	0.561711	0.525754
Q7Z7G0	Target of Nesh-SH3 OS=Homo sapiens GN=ABI3BP PE=1 SV=1 - [TARSH_HUMAN]	118.569	1	5	0.630688	0.495779	0.548006	0.653384	0.571344	0.67906	0.67775	0.66333
O00533	Neural cell adhesion molecule L1-like protein OS=Homo sapiens GN=CHL1 PE=1 SV=4 - [NCHL1_HUMAN]	134.987	1	11	0.629268	0.563863	0.636861	0.631248	0.552846	0.605405	0.657773	0.532468
P12830	Cadherin-1 OS=Homo sapiens GN=CDH1 PE=1 SV=3 - [CADH1_HUMAN]	97.3959	2	6	0.628445	0.418977	0.64999	0.650451	0.676345	0.780855	0.814612	0.625689
P05089	Arginase-1 OS=Homo sapiens GN=ARG1 PE=1 SV=2 - [ARGI1_HUMAN]	34.7133	1	4	0.627681	0.808048	0.618336	0.438401	0.426406	0.477802	0.824244	0.589911
Q6YHK3	CD109 antigen OS=Homo sapiens GN=CD109 PE=1 SV=2 - [CD109_HUMAN]	161.587	1	5	0.625909	0.74238	0.706276	0.710711	0.643173	0.569646	0.723574	0.623909
A0A0B4J1U7	Immunoglobulin heavy variable 6-1 OS=Homo sapiens GN=IGHV6-1 PE=3 SV=1 - [HV601_HUMAN]	13.4728	1	1	0.625531	0.521281	0.409016	0.754934	0.566633	0.485318	0.601795	0.722879
P55290	Cadherin-13 OS=Homo sapiens GN=CDH13 PE=1 SV=1 - [CAD13_HUMAN]	78.2379	1	6	0.624571	0.469587	0.630086	0.652632	0.526399	0.503957	0.654487	0.558125
P13284	Gamma-interferon-inducible lysosomal thiol reductase OS=Homo sapiens GN=IFI30 PE=1 SV=3 - [GILT_HUMAN]	27.945	1	1	0.623685	2.47622	0.906718	0.481239	0.62917	1.19856	1.3869	0.523277
Q92614	Unconventional myosin-XVIIIa OS=Homo sapiens GN=MYO18A PE=1 SV=3 - [MY18A_HUMAN]	232.971	1	1	0.620525	0.582056	0.506114	0.607168	0.729276	0.792284	0.713271	0.68483
P22528	Cornifin-B OS=Homo sapiens GN=SPRR1B PE=1 SV=2 - [SPR1B_HUMAN]	9.88093	2	2	0.619799	1.17701	0.452664	0.402547	0.220722	0.397358	2.51907	0.333014
Q13093	Platelet-activating factor acetylhydrolase OS=Homo sapiens GN=PLA2G7 PE=1 SV=1 - [PAFA_HUMAN]	50.0453	1	4	0.619669	0.472289	0.648494	0.676581	0.733051	0.682455	0.535721	0.71793
P22735	Protein-glutamine gamma-glutamyltransferase K OS=Homo sapiens GN=TGM1 PE=1 SV=4 - [TGM1_HUMAN]	89.7303	1	8	0.61782	0.906241	0.574173	0.539589	0.353403	0.569181	1.50134	0.343903
P48163	NADP-dependent malic enzyme OS=Homo sapiens GN=ME1 PE=1 SV=1 - [MAOX_HUMAN]	64.1091	1	2	0.616593	1.03452	0.518755	0.641741	0.770041	1.09117	1.85679	0.693771
P01859	Ig gamma-2 chain C region OS=Homo sapiens GN=IGHG2 PE=1 SV=2 - [IGHG2_HUMAN]	35.8778	1	2	0.615952	0.50117	0.520576	0.646487	0.397901	0.352956	0.392013	0.332515
P31944	Caspase-14 OS=Homo sapiens GN=CASP14 PE=1 SV=2 - [CASPE_HUMAN]	27.662	1	5	0.612165	0.718679	0.716889	0.540785	0.433867	0.499509	1.19026	0.400413
P03952	Plasma kallikrein OS=Homo sapiens GN=KLKB1 PE=1 SV=1 - [KLKB1_HUMAN]	71.3228	2	20	0.607648	0.577885	0.523945	0.63475	0.536659	0.51021	0.515121	0.573661
O75223	Gamma-glutamylcyclotransferase OS=Homo sapiens GN=GGCT PE=1 SV=1 - [GGCT_HUMAN]	20.9943	1	2	0.606352	0.76613	0.676671	0.570897	0.53753	0.449561	0.999953	0.55471
P12821	Angiotensin-converting enzyme OS=Homo sapiens GN=ACE PE=1 SV=1 - [ACE_HUMAN]	149.62	1	5	0.604379	0.447594	0.680341	0.715432	0.410887	0.515111	0.557968	0.448786
P26992	Ciliary neurotrophic factor receptor subunit alpha OS=Homo sapiens GN=CNTFR PE=1 SV=2 - [CNTFR_HUMAN]	40.6075	1	2	0.600234	0.583195	0.631994	0.714735	0.615987	0.670991	0.7454	0.618416
Q9UHG3	Prenylcysteine oxidase 1 OS=Homo sapiens GN=PCYOX1 PE=1 SV=3 - [PCYOX_HUMAN]	56.6037	1	4	0.596304	0.433133	0.451213	0.648039	0.546352	0.515999	0.47973	0.614119
P10721	Mast/stem cell growth factor receptor Kit OS=Homo sapiens GN=KIT PE=1 SV=1 - [KIT_HUMAN]	109.794	1	5	0.595627	0.47301	0.603257	0.54283	0.534561	0.524679	0.600075	0.494758
P04264	Keratin, type II cytoskeletal 1 OS=Homo sapiens GN=KRT1 PE=1 SV=6 - [K2C1_HUMAN]	65.999	1	24	0.594597	0.891124	0.604415	0.49257	0.392254	0.457074	0.559202	0.412906
P19827	Inter-alpha-trypsin inhibitor heavy chain H1 OS=Homo sapiens GN=ITIH1 PE=1 SV=3 - [ITIH1_HUMAN]	101.326	1	16	0.594062	0.542732	0.549225	0.669199	0.676221	0.65256	0.673168	0.67844
O75636	Ficolin-3 OS=Homo sapiens GN=FCN3 PE=1 SV=2 - [FCN3_HUMAN]	32.882	1	7	0.592958	0.665361	0.679485	0.600377	0.519296	0.630895	0.629928	0.561182
P58335	Anthrax toxin receptor 2 OS=Homo sapiens GN=ANTXR2 PE=1 SV=5 - [ANTR2_HUMAN]	53.6321	1	3	0.591138	0.644059	0.823631	0.543452	0.485345	0.47321	0.596926	0.349849
Q5D862	Filaggrin-2 OS=Homo sapiens GN=FLG2 PE=1 SV=1 - [FILA2_HUMAN]	247.928	1	11	0.588186	1.14666	0.603593	0.445462	0.321503	0.346764	0.63376	0.295864
Q13835	Plakophilin-1 OS=Homo sapiens GN=PKP1 PE=1 SV=2 - [PKP1_HUMAN]	82.8078	1	4	0.574294	1.01724	0.503491	0.491129	0.301117	0.399971	0.585405	0.420469
Q9H6X2	Anthrax toxin receptor 1 OS=Homo sapiens GN=ANTXR1 PE=1 SV=2 - [ANTR1_HUMAN]	62.749	1	3	0.573843	0.659076	0.759601	0.709846	0.322817	0.365728	0.618905	0.480424
Q13546	Receptor-interacting serine/threonine-protein kinase 1 OS=Homo sapiens GN=RIPK1 PE=1 SV=3 - [RIPK1_HUMAN]	75.8826	1	1	0.573737	0.519434	0.522622	0.606274	0.616398	0.648892	0.6469	0.624241
Q6KB66	Keratin, type II cytoskeletal 80 OS=Homo sapiens GN=KRT80 PE=1 SV=2 - [K2C80_HUMAN]	50.4938	1	9	0.573179	0.820734	0.718147	0.54378	0.438855	0.464917	0.699016	0.42698
P25774	Cathepsin S OS=Homo sapiens GN=CTSS PE=1 SV=3 - [CATS_HUMAN]	37.4713	1	1	0.572847	0.689659	0.617255	0.627091	0.531902	0.576395	0.656335	0.528307
Q9H8L6	Multimerin-2 OS=Homo sapiens GN=MMRN2 PE=1 SV=2 - [MMRN2_HUMAN]	104.344	1	1	0.569268	0.720291	0.650563	0.59244	0.631656	0.611521	0.700965	0.627988
P13645	Keratin, type I cytoskeletal 10 OS=Homo sapiens GN=KRT10 PE=1 SV=6 - [K1C10_HUMAN]	58.7917	8	16	0.566971	0.867006	0.772974	0.487196	0.386001	0.414635	0.625884	0.332326
P13591	Neural cell adhesion molecule 1 OS=Homo sapiens GN=NCAM1 PE=1 SV=3 - [NCAM1_HUMAN]	94.5152	1	10	0.565418	0.491117	0.581124	0.568106	0.576919	0.604306	0.764455	0.581038
P35858	Insulin-like growth factor-binding protein complex acid labile subunit OS=Homo sapiens GN=IGFALS PE=1 SV=1 - [ALS_HUMAN]	65.9938	1	11	0.564354	0.346387	0.558222	0.633086	0.63745	0.584642	0.694147	0.569753
P80108	Phosphatidylinositol-glycan-specific phospholipase D OS=Homo sapiens GN=GPLD1 PE=1 SV=3 - [PHLD_HUMAN]	92.278	1	13	0.563575	0.442541	0.505567	0.664375	0.503567	0.449747	0.564934	0.51469
Q14956	Transmembrane glycoprotein NMB OS=Homo sapiens GN=GPNMB PE=1 SV=2 - [GPNMB_HUMAN]	63.8819	1	2	0.562194	0.503563	0.600672	0.541994	0.502038	0.542859	0.750487	0.486495
Q7Z794	Keratin, type II cytoskeletal 1b OS=Homo sapiens GN=KRT77 PE=2 SV=3 - [K2C1B_HUMAN]	61.8635	1	5	0.56202	0.951017	0.825936	0.630882	0.445406	0.542791	1.27685	0.438201
Q5T749	Keratinocyte proline-rich protein OS=Homo sapiens GN=KPRP PE=1 SV=1 - [KPRP_HUMAN]	64.0932	1	6	0.560822	0.931272	0.647019	0.474047	0.38655	0.516889	0.605467	0.376278
Q04695	Keratin, type I cytoskeletal 17 OS=Homo sapiens GN=KRT17 PE=1 SV=2 - [K1C17_HUMAN]	48.076	8	10	0.557912	0.96342	0.758959	0.724984	0.6312	0.671431	2.76522	0.738013
P14209	CD99 antigen OS=Homo sapiens GN=CD99 PE=1 SV=1 - [CD99_HUMAN]	18.8363	1	2	0.554429	0.535305	0.553995	0.747785	0.53774	0.529178	0.762578	0.606291
P35908	Keratin, type II cytoskeletal 2 epidermal OS=Homo sapiens GN=KRT2 PE=1 SV=2 - [K22E_HUMAN]	65.3932	2	21	0.552352	0.982259	0.858559	0.436633	0.329519	0.360266	0.417966	0.262364
Q9BXJ4	Complement C1q tumor necrosis factor-related protein 3 OS=Homo sapiens GN=C1QTNF3 PE=1 SV=1 - [C1QT3_HUMAN]	26.9768	1	1	0.551002	0.669973	0.657299	0.59562	0.721579	0.687088	0.783946	0.672591
Q6UXB8	Peptidase inhibitor 16 OS=Homo sapiens GN=PI16 PE=1 SV=1 - [PI16_HUMAN]	49.4395	1	2	0.550014	0.431878	0.610941	0.550986	0.569946	0.809915	0.690725	0.545418
Q86UN3	Reticulon-4 receptor-like 2 OS=Homo sapiens GN=RTN4RL2 PE=1 SV=1 - [R4RL2_HUMAN]	46.0765	1	3	0.549167	0.305308	0.508358	0.528284	0.615472	0.552233	0.654792	0.570932
Q02413	Desmoglein-1 OS=Homo sapiens GN=DSG1 PE=1 SV=2 - [DSG1_HUMAN]	113.676	3	12	0.545582	0.889052	0.606079	0.474448	0.406136	0.429913	0.520265	0.428035
Q96PD5	N-acetylmuramoyl-L-alanine amidase OS=Homo sapiens GN=PGLYRP2 PE=1 SV=1 - [PGRP2_HUMAN]	62.1779	1	6	0.544931	0.424595	0.453042	0.628151	0.578265	0.564491	0.650933	0.541948
P02647	Apolipoprotein A-I OS=Homo sapiens GN=APOA1 PE=1 SV=1 - [APOA1_HUMAN]	30.7589	1	16	0.540719	0.394592	0.760129	0.620365	0.526281	0.575348	0.680404	0.467435
P20742	Pregnancy zone protein OS=Homo sapiens GN=PZP PE=1 SV=4 - [PZP_HUMAN]	163.76	1	20	0.537849	0.512345	0.5724	0.610956	0.618601	0.589247	0.627431	0.586453
O75342	Arachidonate 12-lipoxygenase, 12R-type OS=Homo sapiens GN=ALOX12B PE=1 SV=1 - [LX12B_HUMAN]	80.304	1	2	0.536273	0.942708	0.587886	0.414352	0.381391	0.408992	0.748127	0.372482
O75882	Attractin OS=Homo sapiens GN=ATRN PE=1 SV=2 - [ATRN_HUMAN]	158.432	2	21	0.535369	0.503731	0.538283	0.566951	0.388318	0.451108	0.494551	0.398767
P05556	Integrin beta-1 OS=Homo sapiens GN=ITGB1 PE=1 SV=2 - [ITB1_HUMAN]	88.357	1	4	0.534905	0.542796	0.616635	0.544928	0.423488	0.466968	0.665401	0.375957
P05154	Plasma serine protease inhibitor OS=Homo sapiens GN=SERPINA5 PE=1 SV=3 - [IPSP_HUMAN]	45.6457	1	11	0.534283	0.335474	0.240003	0.552034	0.797846	0.545861	0.498031	0.738
Q5TCZ1	SH3 and PX domain-containing protein 2A OS=Homo sapiens GN=SH3PXD2A PE=1 SV=1 - [SPD2A_HUMAN]	125.213	1	1	0.532528	0.437949	0.492883	0.438995	0.498296	0.555145	0.445688	0.545526
P11279	Lysosome-associated membrane glycoprotein 1 OS=Homo sapiens GN=LAMP1 PE=1 SV=3 - [LAMP1_HUMAN]	44.8538	1	3	0.527742	0.624842	0.730936	0.616582	0.557385	0.624009	0.843004	0.544598
P05452	Tetranectin OS=Homo sapiens GN=CLEC3B PE=1 SV=3 - [TETN_HUMAN]	22.5223	1	5	0.525577	0.49544	0.558828	0.609673	0.562334	0.603495	0.718489	0.495039
Q9UBG0	C-type mannose receptor 2 OS=Homo sapiens GN=MRC2 PE=1 SV=2 - [MRC2_HUMAN]	166.568	1	3	0.525342	0.518004	0.618159	0.494878	0.5317	0.632987	0.792148	0.469928
P78563	Double-stranded RNA-specific editase 1 OS=Homo sapiens GN=ADARB1 PE=1 SV=1 - [RED1_HUMAN]	80.7133	1	1	0.524644	0.455625	0.422563	0.576107	0.567053	0.513384	0.612179	0.620919
Q9BUN1	Protein MENT OS=Homo sapiens GN=MENT PE=2 SV=1 - [MENT_HUMAN]	36.7463	1	4	0.524592	0.396816	0.592253	0.555985	0.473413	0.470506	0.468418	0.482149
P35443	Thrombospondin-4 OS=Homo sapiens GN=THBS4 PE=1 SV=2 - [TSP4_HUMAN]	105.802	1	9	0.518559	0.606398	0.826666	0.518634	0.651974	0.7089	0.598024	0.670892
P27449	V-type proton ATPase 16 kDa proteolipid subunit OS=Homo sapiens GN=ATP6V0C PE=1 SV=1 - [VATL_HUMAN]	15.7255	1	1	0.513299	0.577122	0.805844	0.528261	0.447848	0.741936	3.37102	0.477704
Q9BTY2	Plasma alpha-L-fucosidase OS=Homo sapiens GN=FUCA2 PE=1 SV=2 - [FUCO2_HUMAN]	54.0321	1	2	0.510176	0.556393	0.59047	0.533924	0.632788	0.773404	0.820499	0.523875
P02766	Transthyretin OS=Homo sapiens GN=TTR PE=1 SV=1 - [TTHY_HUMAN]	15.877	1	4	0.508487	0.334861	0.376039	0.687184	0.552247	0.577365	1.02302	0.675902
Q96QA5	Gasdermin-A OS=Homo sapiens GN=GSDMA PE=1 SV=4 - [GSDMA_HUMAN]	49.3338	1	1	0.505678	0.814637	0.668429	0.496977	0.413639	0.470516	1.46209	0.344274
P27487	Dipeptidyl peptidase 4 OS=Homo sapiens GN=DPP4 PE=1 SV=2 - [DPP4_HUMAN]	88.2225	1	6	0.502953	0.563048	0.54622	0.602565	0.41052	0.481788	0.581508	0.397789
P29622	Kallistatin OS=Homo sapiens GN=SERPINA4 PE=1 SV=3 - [KAIN_HUMAN]	48.5112	1	10	0.495721	0.285047	0.2899	0.58616	0.513332	0.481311	0.610224	0.587538
P00488	Coagulation factor XIII A chain OS=Homo sapiens GN=F13A1 PE=1 SV=4 - [F13A_HUMAN]	83.2146	1	14	0.492629	0.482329	0.521403	0.550159	0.265616	0.29637	0.485276	0.37553
Q9H2F9	Coiled-coil domain-containing protein 68 OS=Homo sapiens GN=CCDC68 PE=1 SV=1 - [CCD68_HUMAN]	38.8454	1	1	0.485436	0.457815	0.668546	0.603597	0.465372	0.539155	0.618394	0.42613
Q01459	Di-N-acetylchitobiase OS=Homo sapiens GN=CTBS PE=1 SV=1 - [DIAC_HUMAN]	43.7316	1	6	0.484283	0.365171	0.434346	0.523533	0.619813	0.671618	0.77609	0.573834
P13497	Bone morphogenetic protein 1 OS=Homo sapiens GN=BMP1 PE=1 SV=2 - [BMP1_HUMAN]	111.178	2	1	0.483805	0.559322	0.459646	0.522166	0.489763	0.485743	0.318662	0.406047
P43251	Biotinidase OS=Homo sapiens GN=BTD PE=1 SV=2 - [BTD_HUMAN]	61.0933	1	7	0.477152	0.43251	0.504127	0.467135	0.584185	0.559936	0.588037	0.534972
P06396	Gelsolin OS=Homo sapiens GN=GSN PE=1 SV=1 - [GELS_HUMAN]	85.6442	1	25	0.47143	0.475186	0.515362	0.491597	0.403409	0.436398	0.540748	0.364267
P02753	Retinol-binding protein 4 OS=Homo sapiens GN=RBP4 PE=1 SV=3 - [RET4_HUMAN]	22.9953	1	4	0.469778	0.411871	0.338301	0.574816	0.57431	0.466966	0.649023	0.701588
Q17RQ9	NTPase KAP family P-loop domain-containing protein 1 OS=Homo sapiens GN=NKPD1 PE=2 SV=1 - [NKPD1_HUMAN]	67.737	1	1	0.469336	0.346265	0.47639	0.349134	0.370819	0.439453	0.501893	0.277848
P22531	Small proline-rich protein 2E OS=Homo sapiens GN=SPRR2E PE=2 SV=2 - [SPR2E_HUMAN]	7.84959	5	1	0.46882	1.2794	0.346874	0.314963	0.270328	0.250916	0.707433	0.290148
P43652	Afamin OS=Homo sapiens GN=AFM PE=1 SV=1 - [AFAM_HUMAN]	69.024	1	20	0.468804	0.251781	0.3751	0.540045	0.455019	0.415447	0.516143	0.443853
Q9NQ79	Cartilage acidic protein 1 OS=Homo sapiens GN=CRTAC1 PE=1 SV=2 - [CRAC1_HUMAN]	71.3758	1	8	0.466329	0.439364	0.535795	0.503548	0.390526	0.430716	0.536855	0.380532
P02768	Serum albumin OS=Homo sapiens GN=ALB PE=1 SV=2 - [ALBU_HUMAN]	69.3215	1	22	0.450342	0.323317	0.513948	0.390952	0.451207	0.369507	0.478585	0.451225
P49747	Cartilage oligomeric matrix protein OS=Homo sapiens GN=COMP PE=1 SV=2 - [COMP_HUMAN]	82.8076	1	6	0.449989	0.421241	0.598439	0.45836	0.460038	0.48318	0.515117	0.444091
A6NLC8	Putative TAF11-like protein ENSP00000332601 OS=Homo sapiens PE=3 SV=2 - [YE016_HUMAN]	21.948	1	1	0.446077	0.426962	0.532144	0.60443	0.386932	0.414004	0.470892	0.291628
P08779	Keratin, type I cytoskeletal 16 OS=Homo sapiens GN=KRT16 PE=1 SV=4 - [K1C16_HUMAN]	51.2362	8	12	0.444629	0.609188	0.577152	0.425796	0.513778	0.326138	0.995793	1.38177
Q5T750	Skin-specific protein 32 OS=Homo sapiens GN=XP32 PE=1 SV=1 - [XP32_HUMAN]	26.2193	1	1	0.432661	1.14911	0.493168	0.332149	0.239428	0.276033	0.379992	0.232246
P06276	Cholinesterase OS=Homo sapiens GN=BCHE PE=1 SV=1 - [CHLE_HUMAN]	68.3743	2	10	0.430369	0.340271	0.472118	0.457087	0.451055	0.485298	0.558809	0.428791
Q12884	Prolyl endopeptidase FAP OS=Homo sapiens GN=FAP PE=1 SV=5 - [SEPR_HUMAN]	87.6567	1	1	0.426833	0.643738	0.483763	0.43521	0.280695	0.414416	0.400758	0.276598
P02652	Apolipoprotein A-II OS=Homo sapiens GN=APOA2 PE=1 SV=1 - [APOA2_HUMAN]	11.1679	1	1	0.425326	0.26694	0.507038	0.514243	0.445731	0.503455	0.59372	0.396185
Q9Y646	Carboxypeptidase Q OS=Homo sapiens GN=CPQ PE=1 SV=1 - [CBPQ_HUMAN]	51.8545	1	1	0.423528	0.319162	0.388388	0.52016	0.517531	0.559147	0.571907	0.460068
P02765	Alpha-2-HS-glycoprotein OS=Homo sapiens GN=AHSG PE=1 SV=1 - [FETUA_HUMAN]	39.2997	1	10	0.422619	0.275086	0.438393	0.466301	0.526183	0.534139	0.624089	0.489476
Q15465	Sonic hedgehog protein OS=Homo sapiens GN=SHH PE=1 SV=1 - [SHH_HUMAN]	49.5764	1	1	0.421881	0.287868	0.293381	0.549925	0.452757	0.479539	0.65651	0.377001
O95497	Pantetheinase OS=Homo sapiens GN=VNN1 PE=1 SV=2 - [VNN1_HUMAN]	56.9751	2	3	0.414666	0.32695	0.349519	0.458359	0.408179	0.451028	0.487974	0.345284
Q8N5G2	Macoilin OS=Homo sapiens GN=TMEM57 PE=1 SV=1 - [MACOI_HUMAN]	76.1295	1	1	0.413416	0.293655	0.429684	0.528343	0.54728	0.511932	0.722149	0.519708
P17936	Insulin-like growth factor-binding protein 3 OS=Homo sapiens GN=IGFBP3 PE=1 SV=2 - [IBP3_HUMAN]	31.6537	1	8	0.41261	0.382245	0.442136	0.504755	0.358516	0.441654	0.512143	0.446071
P06732	Creatine kinase M-type OS=Homo sapiens GN=CKM PE=1 SV=2 - [KCRM_HUMAN]	43.0739	1	9	0.412432	1.11525	0.988593	0.398936	3.43288	6.63988	14.2983	2.51869
P48668	Keratin, type II cytoskeletal 6C OS=Homo sapiens GN=KRT6C PE=1 SV=3 - [K2C6C_HUMAN]	59.9883	6	1	0.388439	0.61451	0.593661	0.3147	0.499654	0.283914	0.640716	1.40823
Q96KN2	Beta-Ala-His dipeptidase OS=Homo sapiens GN=CNDP1 PE=1 SV=4 - [CNDP1_HUMAN]	56.6701	1	13	0.38365	0.295866	0.424413	0.458405	0.336762	0.261679	0.284175	0.28235
Q5XKE5	Keratin, type II cytoskeletal 79 OS=Homo sapiens GN=KRT79 PE=1 SV=2 - [K2C79_HUMAN]	57.8002	4	6	0.369759	0.778385	0.802383	0.493167	0.4046	1.26911	12.9451	0.432798
P02787	Serotransferrin OS=Homo sapiens GN=TF PE=1 SV=3 - [TRFE_HUMAN]	77.0136	1	27	0.336076	0.259113	0.312629	0.396634	0.287181	0.247749	0.315015	0.334706
Q14CN4	Keratin, type II cytoskeletal 72 OS=Homo sapiens GN=KRT72 PE=1 SV=2 - [K2C72_HUMAN]	55.8424	1	1	0.321847	0.781034	0.478911	0.516182	0.225968	0.198516	0.235567	0.197342
P20023	Complement receptor type 2 OS=Homo sapiens GN=CR2 PE=1 SV=2 - [CR2_HUMAN]	112.842	1	1	0.316633	0.372955	0.380443	0.333288	0.232846	0.335357	0.585455	0.257829
A0M8Q6	Immunoglobulin lambda constant 7 OS=Homo sapiens GN=IGLC7 PE=1 SV=3 - [IGLC7_HUMAN]	11.2466	1	2	0.298903	0.319701	0.337811	0.304775	0.304692	0.270347	0.286161	0.317955
Q7Z3Y8	Keratin, type I cytoskeletal 27 OS=Homo sapiens GN=KRT27 PE=1 SV=2 - [K1C27_HUMAN]	49.7915	3	2	0.252434	1.07044	0.535183	0.476998	0.229669	0.190472	0.25961	0.200946
Q3SY84	Keratin, type II cytoskeletal 71 OS=Homo sapiens GN=KRT71 PE=1 SV=3 - [K2C71_HUMAN]	57.256	1	4	0.23671	0.894859	0.427743	0.53102	0.190891	0.262345	0.240751	0.160824
Q6GTS8	N-fatty-acyl-amino acid synthase/hydrolase PM20D1 OS=Homo sapiens GN=PM20D1 PE=2 SV=3 - [P20D1_HUMAN]	55.7062	1	1	0.0763995	0.122918	0.196727	0.120183	0.319871	0.265371	0.352287	0.318832
